# Supplementary material for: Antimicrobial resistance characteristics and fitness of Gram-negative fecal bacteria from volunteers treated with minocycline or amoxicillin
Source: Front Microbiol. 2014 Dec 17;5:722. doi: 10.3389/fmicb.2014.00722 (PMC4269195; doi:10.3389/fmicb.2014.00722)
Supplement: Supplementary file 2 [file Table2.XLSX]

## Sheet: Results_Group_1_VS_Group_2
Supplementary Table 2. Phenotype Microarray Results with Area Under the Curve values for all compounds tested for 14 selected strain
Plate	Well	Chemical	P_A_ARD570	P_M_ARD1004	P_P_ARD120	P_P_ARD92	P_A_ARD1053	P_M_ARD289	P_M_ARD729	T_A_ARD1048	T_A_ARD907	T_M_ARD502	T_M_ARD737	T_P_ARD121	T_P_ARD555	T_P_ARD873
PM11C	A01	Amikacin (1)	14.794	14.784	14.823	14.804	14.835	14.775	14.794	14.835	14.825	14.874	14.859	14.818	14.853	14.805
PM11C	A02	Amikacin (2)	14.78	14.72	14.79	14.816	14.773	14.737	14.762	14.805	14.776	14.81	14.765	14.838	14.808	14.735
PM11C	A03	Amikacin (3)	14.767	14.714	14.708	14.745	14.758	14.639	14.725	14.768	14.74	14.747	14.752	14.747	14.781	14.723
PM11C	A04	Amikacin (4)	14.746	14.604	14.686	14.749	14.749	14.516	14.722	14.726	14.651	14.765	14.752	14.71	14.714	14.705
PM11C	A05	Chlortetracycline (1)	14.651	14.636	14.675	14.719	14.64	14.492	14.743	14.761	14.766	14.546	14.739	14.67	14.741	14.609
PM11C	A06	Chlortetracycline (2)	14.447	14.434	14.517	14.593	14.581	14.475	14.728	14.761	14.749	14.519	14.703	14.677	14.73	14.61
PM11C	A07	Chlortetracycline (3)	13.047	12.836	14.02	14.394	14.555	14.36	14.658	14.739	14.746	14.512	14.609	14.658	14.684	14.631
PM11C	A08	Chlortetracycline (4)	11.911	11.883	12.96	13.535	14.582	14.433	14.597	14.713	14.692	14.547	14.094	14.601	14.611	14.603
PM11C	A09	Lincomycin (1)	14.69	14.665	14.665	14.671	14.717	14.632	14.651	14.707	14.656	14.664	14.639	14.65	14.737	14.726
PM11C	A10	Lincomycin (2)	14.652	14.647	14.637	14.614	14.727	14.673	14.593	14.656	14.577	14.645	14.579	14.686	14.696	14.629
PM11C	A11	Lincomycin (3)	14.538	14.456	14.531	14.514	14.686	14.614	14.448	14.438	14.376	14.419	14.394	14.102	14.538	14.372
PM11C	A12	Lincomycin (4)	14.017	13.504	13.583	13.827	14.674	14.089	12.918	12.958	13.493	13.297	13.26	11.968	13.864	12.382
PM11C	B01	Amoxicillin (1)	14.769	14.716	14.779	14.823	14.737	14.73	14.784	14.801	14.802	14.816	14.693	14.846	14.8	14.69
PM11C	B02	Amoxicillin (2)	14.688	14.659	14.669	14.741	14.662	14.584	14.714	14.719	14.73	14.758	14.666	14.76	14.671	14.544
PM11C	B03	Amoxicillin (3)	14.733	14.694	14.714	14.14	14.694	14.504	14.706	14.714	14.726	14.708	14.72	14.748	12.767	14.616
PM11C	B04	Amoxicillin (4)	14.729	14.693	14.728	12.807	14.706	14.528	14.738	14.739	14.744	14.76	14.715	14.774	12.658	14.606
PM11C	B05	Cloxacillin (1)	14.692	14.674	14.682	14.723	14.705	14.494	14.753	14.74	14.72	14.758	14.7	14.752	14.755	14.712
PM11C	B06	Cloxacillin (2)	14.672	14.654	14.644	14.653	14.698	14.557	14.657	14.732	14.639	14.709	14.718	14.732	14.665	14.684
PM11C	B07	Cloxacillin (3)	13.88	14.309	14.339	12.725	14.61	13.838	14.051	14.473	14.041	14.668	14.54	14.276	14.249	14.663
PM11C	B08	Cloxacillin (4)	11.079	10.992	12.53	10.809	12.306	10.787	10.894	10.792	10.691	13.281	11.053	10.952	12.642	14.631
PM11C	B09	Lomefloxacin (1)	14.645	14.623	14.636	14.688	14.661	14.669	14.708	14.658	14.685	14.627	14.66	14.696	14.725	14.646
PM11C	B10	Lomefloxacin (2)	14.603	14.59	14.623	14.632	14.604	14.65	14.525	14.544	14.553	14.598	14.498	14.546	14.627	14.656
PM11C	B11	Lomefloxacin (3)	12.084	12.395	12.911	11.556	11.842	14.066	11.549	11.306	13.065	12.704	11.922	11.722	13.329	14.649
PM11C	B12	Lomefloxacin (4)	12.405	12.709	13.185	12.317	12.145	12.083	11.851	11.684	11.772	13.033	12.091	11.671	13.218	14.743
PM11C	C01	Bleomycin (1)	14.748	14.72	14.758	14.813	14.752	14.751	14.827	14.786	14.783	14.795	14.719	14.832	14.82	14.768
PM11C	C02	Bleomycin (2)	14.691	14.644	14.669	14.721	14.646	14.688	14.673	14.676	14.677	14.697	14.657	14.736	14.708	14.61
PM11C	C03	Bleomycin (3)	14.638	14.626	14.621	14.677	14.608	14.498	14.619	14.628	14.632	14.673	14.607	14.664	14.636	14.541
PM11C	C04	Bleomycin (4)	14.628	14.587	14.348	14.592	14.446	13.973	14.412	14.488	14.465	14.647	14.511	14.59	14.473	14.473
PM11C	C05	Colistin (1)	14.699	14.694	14.757	14.784	14.688	14.685	14.761	14.644	14.702	14.763	14.762	14.733	14.712	14.68
PM11C	C06	Colistin (2)	11.04	10.87	11.289	10.731	12.914	10.701	12.615	10.602	10.655	13.089	11.081	12.437	10.867	11.116
PM11C	C07	Colistin (3)	10.825	10.715	11.078	10.536	11.073	11.007	11.348	10.724	10.788	11.115	11.04	10.847	10.94	11.129
PM11C	C08	Colistin (4)	10.716	10.794	11.376	10.886	10.988	10.906	10.898	10.894	10.825	11.357	10.926	11.09	11.015	11.173
PM11C	C09	Minocycline (1)	13.842	13.92	14.109	14.233	14.616	14.627	14.597	14.633	14.643	14.545	14.637	14.65	14.677	14.614
PM11C	C10	Minocycline (2)	11.644	11.679	12.915	13.13	14.538	14.598	14.048	14.125	14.555	14.42	14.595	14.585	14.619	14.537
PM11C	C11	Minocycline (3)	11.875	11.888	12.399	12.773	14.263	14.397	11.53	11.286	12.459	14.022	13.194	13.502	14.294	12.754
PM11C	C12	Minocycline (4)	12.8	13.003	12.607	12.608	12.405	12.223	12.343	11.967	12.084	12.191	12.575	11.969	12.5	12.06
PM11C	D01	Capreomycin (1)	14.755	14.723	14.795	14.835	14.773	14.786	14.812	14.811	14.808	14.813	14.74	14.852	14.821	14.815
PM11C	D02	Capreomycin (2)	14.671	14.619	14.693	14.815	14.659	14.702	14.701	14.695	14.745	14.796	14.662	14.749	14.727	14.629
PM11C	D03	Capreomycin (3)	14.661	14.595	14.654	14.698	14.635	14.638	14.658	14.61	14.627	14.723	14.644	14.688	14.672	14.431
PM11C	D04	Capreomycin (4)	14.63	14.462	14.55	14.618	14.547	14.529	14.556	14.476	14.448	14.642	14.572	14.519	14.56	14.323
PM11C	D05	Demeclocyline (1)	14.579	14.57	14.589	14.631	14.629	14.637	14.684	14.69	14.71	14.529	14.676	14.636	14.691	14.536
PM11C	D06	Demeclocyline (2)	14.386	14.063	14.387	14.573	14.626	14.621	14.675	14.69	14.704	14.581	14.69	14.696	14.692	14.571
PM11C	D07	Demeclocyline (3)	11.126	10.817	12.916	12.86	14.594	14.646	14.657	14.622	14.68	14.481	14.641	14.668	14.654	14.625
PM11C	D08	Demeclocyline (4)	11.067	10.997	12.82	12.833	14.563	14.71	14.641	14.639	14.677	14.447	14.718	14.672	14.634	14.547
PM11C	D09	Nafcillin (1)	14.627	14.618	14.725	14.636	14.653	14.635	14.644	14.658	14.633	14.655	14.643	14.677	14.692	14.671
PM11C	D10	Nafcillin (2)	14.665	14.635	14.618	14.669	14.623	14.684	14.627	14.613	14.642	14.624	14.668	14.647	14.684	14.657
PM11C	D11	Nafcillin (3)	14.6	14.575	14.624	14.618	14.569	14.431	14.553	14.567	14.598	14.571	14.577	14.58	14.642	14.563
PM11C	D12	Nafcillin (4)	14.704	14.663	14.696	14.613	14.66	14.628	14.628	14.641	14.638	14.633	14.636	14.608	14.51	14.673
PM11C	E01	Cefazolin (1)	14.82	14.715	14.8	14.834	14.773	14.772	14.805	14.822	14.832	14.86	14.747	14.88	14.831	14.83
PM11C	E02	Cefazolin (2)	14.658	14.647	14.694	14.733	14.649	14.629	14.678	14.636	14.666	14.722	14.679	14.709	14.686	14.602
PM11C	E03	Cefazolin (3)	14.668	14.616	14.609	14.279	14.638	14.191	14.642	14.629	14.505	14.695	14.66	14.682	14.6	14.575
PM11C	E04	Cefazolin (4)	13.251	12.502	13.284	14.371	14.47	11.202	13.329	13.013	12.619	14.763	14.238	14.23	12.563	14.144
PM11C	E05	Enoxacin (1)	14.632	14.606	14.668	14.691	14.608	14.626	14.622	14.619	14.643	14.694	14.622	14.702	14.663	14.561
PM11C	E06	Enoxacin (2)	14.405	13.964	14.473	14.503	13.941	14.56	13.647	14.177	14.367	14.578	14.016	14.401	14.004	14.681
PM11C	E07	Enoxacin (3)	10.865	10.887	12.794	11.168	11.018	11.318	11.253	11.249	11.139	13.19	11.048	11.496	12.849	14.664
PM11C	E08	Enoxacin (4)	10.688	10.852	12.508	10.836	10.915	10.913	10.957	10.855	10.967	12.604	10.919	10.989	12.769	14.552
PM11C	E09	Nalidixic acid (1)	14.49	14.615	14.687	14.609	14.594	14.461	14.552	14.58	14.599	14.609	14.476	14.598	14.622	14.579
PM11C	E10	Nalidixic acid (2)	11.455	12.907	13.17	11.868	13.703	14.172	12.305	13.703	14.284	13.315	11.518	12.958	13.97	14.586
PM11C	E11	Nalidixic acid (3)	11.394	11.56	12.895	11.407	11.401	11.614	11.272	11.363	11.31	12.893	11.468	11.492	12.736	14.562
PM11C	E12	Nalidixic acid (4)	12.29	12.342	13.18	12.111	11.907	11.777	11.877	11.546	11.679	12.999	12.007	11.636	13.377	14.716
PM11C	F01	Chloramphenicol (1)	14.633	14.624	14.67	14.721	14.659	14.757	14.696	14.706	14.47	14.766	14.761	14.713	14.756	14.696
PM11C	F02	Chloramphenicol (2)	14.221	14.224	14.358	14.392	13.79	14.363	14.205	14.034	13.534	14.323	14.664	12.749	14.4	14.511
PM11C	F03	Chloramphenicol (3)	11.54	11.714	13.253	12.114	11.253	12.509	11.683	11.583	12.611	13.429	14.677	11.675	13.717	14.476
PM11C	F04	Chloramphenicol (4)	11.069	10.862	12.927	11.836	11	11.444	11.302	11.277	11.348	12.464	14.669	11.766	11.922	14.284
PM11C	F05	Erythromycin (1)	14.717	14.655	14.702	14.739	14.701	14.652	14.707	14.663	14.715	14.756	14.741	14.761	14.679	14.643
PM11C	F06	Erythromycin (2)	14.683	14.656	14.698	14.721	14.664	14.669	14.731	14.638	14.699	14.706	14.7	14.733	14.641	14.61
PM11C	F07	Erythromycin (3)	14.667	14.556	14.528	14.601	14.532	14.517	14.655	14.483	14.617	14.655	14.668	14.557	14.494	14.313
PM11C	F08	Erythromycin (4)	14.664	14.336	14.072	14.18	14.264	14.008	14.616	14.112	14.377	14.497	14.657	13.967	13.906	14.028
PM11C	F09	Neomycin (1)	14.629	14.652	14.666	14.693	14.636	14.62	14.631	14.626	14.63	14.671	14.641	14.71	14.679	14.617
PM11C	F10	Neomycin (2)	14.603	14.613	14.613	14.63	14.564	14.582	14.555	14.538	14.57	14.606	14.562	14.637	14.628	14.592
PM11C	F11	Neomycin (3)	14.547	14.489	14.534	14.568	14.469	14.402	14.506	14.446	14.482	14.479	14.511	14.493	14.579	14.392
PM11C	F12	Neomycin (4)	14.519	14.506	14.14	14.482	14.559	14.339	14.491	14.401	14.402	14.531	14.532	14.621	14.7	14.391
PM11C	G01	Ceftriaxone (1)	14.759	14.713	14.749	14.791	14.756	14.744	14.753	14.733	14.656	14.803	14.743	14.762	14.761	14.767
PM11C	G02	Ceftriaxone (2)	14.797	14.61	14.705	14.771	14.682	14.731	14.758	14.679	14.481	14.718	14.659	14.716	14.705	14.697
PM11C	G03	Ceftriaxone (3)	14.414	13.83	14.423	14.335	14.235	14.329	14.193	14.494	14.148	14.661	14.259	14.545	14.626	14.548
PM11C	G04	Ceftriaxone (4)	12.851	11.195	13.063	13.185	12.844	11.746	11.673	11.945	11.465	14.48	13.087	14.186	14.026	14.163
PM11C	G05	Gentamicin (1)	14.791	14.7	14.755	14.738	14.727	14.696	14.748	14.717	14.741	14.77	14.717	14.799	14.754	14.677
PM11C	G06	Gentamicin (2)	14.72	14.694	14.741	14.773	14.701	14.716	14.706	14.724	14.719	14.733	14.735	14.751	14.752	14.698
PM11C	G07	Gentamicin (3)	14.714	14.673	14.736	14.726	14.702	14.67	14.688	14.714	14.716	14.72	14.708	14.755	14.745	14.699
PM11C	G08	Gentamicin (4)	14.714	14.612	14.646	14.683	14.666	14.631	14.681	14.648	14.63	14.673	14.675	14.667	14.657	14.609
PM11C	G09	Potassium tellurite (1)	14.639	14.64	14.613	14.608	14.521	13.253	14.538	14.584	14.666	14.528	14.274	14.669	14.589	14.336
PM11C	G10	Potassium tellurite (2)	14.415	14.523	14.232	14.394	14.003	11.788	14.259	14.066	14.56	14.002	13.669	14.436	14.268	13.502
PM11C	G11	Potassium tellurite (3)	13.96	14.289	13.636	13.915	12.173	11.698	13.003	12.004	13.991	13.04	11.934	13.053	12.609	12.139
PM11C	G12	Potassium tellurite (4)	13.043	14.067	12.453	12.242	12.068	11.922	12.24	11.976	13.469	12.063	12.141	12.235	12.149	12.1
PM11C	H01	Cephalothin (1)	14.787	14.777	14.827	14.809	14.828	14.794	14.834	14.87	14.65	14.884	14.781	14.879	14.881	14.84
PM11C	H02	Cephalothin (2)	14.798	14.751	14.786	14.843	14.811	14.76	14.795	14.822	14.681	14.828	14.784	14.834	14.856	14.877
PM11C	H03	Cephalothin (3)	14.819	14.74	14.813	14.818	14.774	14.765	14.787	14.793	14.812	14.838	14.848	14.857	14.804	14.793
PM11C	H04	Cephalothin (4)	14.483	13.823	14.433	13.793	14.629	11.874	14.464	14.577	13.998	14.831	14.612	14.547	14.312	14.68
PM11C	H05	Kanamycin (1)	14.787	14.746	14.795	14.766	14.796	14.77	14.794	14.8	14.785	14.75	14.776	14.815	14.836	14.787
PM11C	H06	Kanamycin (2)	14.79	14.736	14.762	14.757	14.8	14.752	14.794	14.798	14.77	14.741	14.749	14.833	14.838	14.802
PM11C	H07	Kanamycin (3)	14.746	14.683	14.775	14.759	14.766	14.8	14.734	14.786	14.733	14.741	14.74	14.791	14.825	14.748
PM11C	H08	Kanamycin (4)	14.742	14.511	14.607	14.718	14.699	14.704	14.75	14.689	14.587	14.685	14.686	14.865	14.799	14.719
PM11C	H09	Ofloxacin (1)	14.743	14.713	14.734	14.763	14.745	14.768	14.79	14.794	14.802	14.784	14.707	14.847	14.837	14.768
PM11C	H10	Ofloxacin (2)	14.735	14.674	14.718	14.788	14.687	14.753	14.768	14.799	14.755	14.698	14.645	14.807	14.82	14.787
PM11C	H11	Ofloxacin (3)	14.486	13.582	14.497	14.371	14.08	14.666	12.894	14.257	14.394	14.521	12.045	14.326	14.44	14.751
PM11C	H12	Ofloxacin (4)	12.435	12.59	13.367	12.178	12.027	12.294	12.261	12.032	12.203	13.236	12.153	12.13	13.391	14.771
PM12B	A01	Penicillin G (1)	14.901	14.828	14.873	14.904	14.876	14.818	14.924	14.885	14.892	14.83	14.907	14.892	14.938	14.9
PM12B	A02	Penicillin G (2)	14.815	14.792	14.866	14.796	14.886	14.778	14.881	14.856	14.875	14.84	14.866	14.857	14.805	14.902
PM12B	A03	Penicillin G (3)	14.803	14.798	14.806	12.506	14.812	14.74	14.849	14.808	14.774	14.753	14.826	14.858	13.044	14.817
PM12B	A04	Penicillin G (4)	14.76	14.775	14.83	12.213	14.837	14.724	14.775	14.787	14.55	14.853	14.832	14.741	13.084	14.858
PM12B	A05	Tetracycline (1)	14.758	14.745	14.752	14.732	14.682	14.583	14.782	14.804	14.803	14.383	14.768	14.654	14.751	14.672
PM12B	A06	Tetracycline (2)	14.578	14.528	14.504	14.62	14.666	14.62	14.78	14.803	14.802	14.398	14.783	14.667	14.756	14.68
PM12B	A07	Tetracycline (3)	13.829	13.458	14.175	14.168	14.635	14.538	14.731	14.773	14.781	14.559	14.799	14.634	14.725	14.616
PM12B	A08	Tetracycline (4)	11.531	11.394	11.859	12.687	14.524	14.528	14.725	14.703	14.692	14.439	14.697	14.618	14.636	14.555
PM12B	A09	Carbenicillin (1)	14.725	14.717	14.69	14.732	14.744	14.668	14.729	14.742	14.749	14.711	14.758	14.72	14.803	14.708
PM12B	A10	Carbenicillin (2)	14.733	14.786	14.708	14.778	14.787	14.749	14.814	14.792	14.793	14.713	14.777	14.796	14.838	14.764
PM12B	A11	Carbenicillin (3)	14.706	14.704	14.7	14.281	14.746	14.744	14.754	14.748	14.771	14.718	14.765	14.729	14.615	14.777
PM12B	A12	Carbenicillin (4)	14.78	14.753	14.734	13.577	14.805	14.783	14.786	14.778	14.784	14.731	14.779	14.701	13.413	14.804
PM12B	B01	Oxacillin (1)	14.801	14.775	14.853	14.761	14.808	14.723	14.793	14.735	14.748	14.798	14.854	14.794	14.742	14.822
PM12B	B02	Oxacillin (2)	14.636	14.7	14.75	14.039	14.765	14.623	14.626	14.658	14.593	14.662	14.77	14.611	14.156	14.721
PM12B	B03	Oxacillin (3)	14.289	14.613	14.473	12.125	14.739	11.808	14.616	14.63	13.597	14.697	14.724	14.356	12.789	14.744
PM12B	B04	Oxacillin (4)	11.158	12.787	14.256	11.764	14.645	11.407	12.472	14.228	11.333	14.724	14.658	12.64	12.771	14.798
PM12B	B05	Penimepicycline (1)	14.648	14.62	14.591	14.592	14.643	14.593	14.711	14.718	14.731	14.416	14.739	14.602	14.671	14.611
PM12B	B06	Penimepicycline (2)	14.006	12.884	14.149	14.269	14.636	14.554	14.728	14.745	14.756	14.269	14.725	14.602	14.689	14.615
PM12B	B07	Penimepicycline (3)	11.41	11.4	11.998	12.664	14.586	14.495	14.65	14.708	14.724	14.407	14.716	14.558	14.656	14.509
PM12B	B08	Penimepicycline (4)	11.296	11.499	11.682	12.223	14.544	14.407	14.663	14.664	14.726	14.224	14.72	14.496	14.606	14.418
PM12B	B09	Polymyxin B (1)	14.695	14.692	14.628	14.639	14.714	14.61	14.652	14.641	14.659	14.649	14.719	14.643	14.71	14.651
PM12B	B10	Polymyxin B (2)	14.67	14.685	14.667	14.731	14.658	14.695	14.645	14.621	14.648	14.643	14.715	14.663	14.689	14.704
PM12B	B11	Polymyxin B (3)	11.649	11.703	13.069	13.179	11.523	12.201	14.306	13.198	14.449	12.808	11.67	14.344	12.995	12.869
PM12B	B12	Polymyxin B (4)	12.021	11.868	12.465	13.398	11.754	12.146	12.027	12.001	11.992	11.892	12.09	12.18	12.119	11.717
PM12B	C01	Paromomycin (1)	14.787	14.774	14.822	14.834	14.802	14.742	14.802	14.745	14.752	14.799	14.791	14.778	14.785	14.786
PM12B	C02	Paromomycin (2)	14.698	14.677	14.737	14.671	14.713	14.676	14.614	14.627	14.623	14.683	14.722	14.645	14.66	14.7
PM12B	C03	Paromomycin (3)	14.685	14.667	14.68	14.625	14.71	14.669	14.658	14.597	14.58	14.672	14.742	14.634	14.67	14.687
PM12B	C04	Paromomycin (4)	14.7	14.571	14.469	14.493	14.623	14.575	14.466	14.501	14.248	14.647	14.647	14.715	14.695	14.409
PM12B	C05	Vancomycin (1)	14.71	14.757	14.786	14.716	14.737	14.691	14.781	14.703	14.75	14.758	14.809	14.757	14.73	14.746
PM12B	C06	Vancomycin (2)	14.711	14.7	14.764	14.729	14.726	14.698	14.704	14.719	14.709	14.727	14.763	14.775	14.696	14.694
PM12B	C07	Vancomycin (3)	14.309	14.522	14.613	14.648	14.613	14.349	14.565	14.544	14.587	14.714	14.636	14.58	14.449	14.646
PM12B	C08	Vancomycin (4)	11.18	14.237	12.555	12.512	13.113	11.516	13.723	12.431	13.946	13.237	13.556	12.726	11.516	13.704
PM12B	C09	D,L-Serine hydroxamate (1)	14.679	14.699	14.667	14.694	14.62	14.662	14.62	14.57	14.621	14.65	14.714	14.623	14.641	14.607
PM12B	C10	D,L-Serine hydroxamate (2)	14.557	14.401	14.233	14.408	13.959	14.58	14.251	14.064	14.212	13.99	14.139	14.156	14.165	13.735
PM12B	C11	D,L-Serine hydroxamate (3)	14.487	14.059	13.95	14.217	12.974	13.663	13.841	13.297	13.502	13.511	13.693	13.334	13.67	13.142
PM12B	C12	D,L-Serine hydroxamate (4)	14.232	13.717	13.618	14.069	13.008	13.309	13.477	13.183	13.065	12.827	13.448	13.129	13.345	12
PM12B	D01	Sisomicin (1)	14.801	14.832	14.855	14.792	14.823	14.762	14.815	14.784	14.785	14.774	14.858	14.806	14.796	14.819
PM12B	D02	Sisomicin (2)	14.734	14.712	14.738	14.655	14.736	14.704	14.67	14.653	14.669	14.728	14.774	14.676	14.693	14.781
PM12B	D03	Sisomicin (3)	14.783	14.631	14.669	14.647	14.678	14.666	14.684	14.619	14.575	14.719	14.75	14.619	14.605	14.698
PM12B	D04	Sisomicin (4)	14.524	14.321	13.072	12.997	14.424	14.603	14.679	14.319	14.041	14.433	14.512	14.304	14.142	14.032
PM12B	D05	Sulfamethazine (1)	14.719	14.725	14.746	14.701	14.72	14.682	14.69	14.663	14.725	14.721	14.761	14.73	14.73	14.719
PM12B	D06	Sulfamethazine (2)	14.735	14.745	14.77	14.664	14.742	14.728	14.739	14.686	14.729	14.727	14.796	14.739	14.759	14.762
PM12B	D07	Sulfamethazine (3)	14.65	14.694	14.725	14.587	14.706	14.682	14.688	14.648	14.685	14.768	14.738	14.728	14.713	14.739
PM12B	D08	Sulfamethazine (4)	14.652	14.694	14.716	14.206	14.707	14.667	14.644	14.606	14.675	14.745	14.728	14.683	14.703	14.723
PM12B	D09	Novobiocin (1)	13.949	14.377	13.936	14.319	14.437	14.755	14.156	13.885	14.464	14.17	13.768	13.741	13.673	14.63
PM12B	D10	Novobiocin (2)	12.097	13.719	12.572	13.566	13.298	14.708	12.878	12.359	13.489	12.994	12.619	13.26	13.107	13.353
PM12B	D11	Novobiocin (3)	12.317	12.516	12.403	13.368	12.121	12.948	12.45	12.011	12.334	12.287	12.117	12.348	12.451	12.044
PM12B	D12	Novobiocin (4)	13.187	13.15	13.27	13.835	12.377	13.069	13.062	12.397	12.725	12.68	13.064	12.627	12.827	12.261
PM12B	E01	2,4-Diamino-6,7-diisopropylpteridine (1)	14.835	14.823	14.85	14.812	14.771	14.737	14.815	14.76	14.797	14.763	14.802	14.797	14.646	14.77
PM12B	E02	2,4-Diamino-6,7-diisopropylpteridine (2)	14.695	14.784	14.597	14.56	14.659	14.541	14.707	14.677	14.72	14.445	14.714	14.665	14.472	14.718
PM12B	E03	2,4-Diamino-6,7-diisopropylpteridine (3)	14.714	14.741	14.312	14.403	14.631	13.995	14.712	14.68	14.729	14.239	14.666	14.685	14.156	14.707
PM12B	E04	2,4-Diamino-6,7-diisopropylpteridine (4)	14.74	14.799	13.251	13.696	14.658	12.623	14.785	14.739	14.834	11.916	14.67	14.724	12.741	14.744
PM12B	E05	Sulfadiazine (1)	14.705	14.708	14.732	14.698	14.715	14.641	14.688	14.671	14.71	14.731	14.769	14.72	14.743	14.713
PM12B	E06	Sulfadiazine (2)	14.699	14.744	14.747	14.652	14.764	14.732	14.731	14.706	14.737	14.807	14.839	14.773	14.77	14.772
PM12B	E07	Sulfadiazine (3)	14.652	14.744	14.739	14.393	14.743	14.702	14.704	14.701	14.734	14.713	14.78	14.758	14.77	14.743
PM12B	E08	Sulfadiazine (4)	14.639	14.7	14.659	13.857	14.718	14.671	14.709	14.662	14.707	14.665	14.729	14.717	14.739	14.681
PM12B	E09	Benzethonium chloride (1)	14.672	14.625	14.692	14.727	14.694	14.72	14.668	14.659	14.699	14.722	14.66	14.728	14.698	14.664
PM12B	E10	Benzethonium chloride (2)	14.303	14.538	14.59	14.649	14.644	14.654	14.488	14.57	14.541	14.532	14.528	14.611	14.61	14.728
PM12B	E11	Benzethonium chloride (3)	11.565	11.637	11.617	12.243	12.354	11.657	11.442	11.527	12.152	11.633	11.727	13.847	11.785	13.661
PM12B	E12	Benzethonium chloride (4)	12.748	12.685	12.526	13.594	11.946	12.576	12.278	12.595	12.593	12.235	12.783	12.548	12.73	12.068
PM12B	F01	Tobramycin (1)	14.801	14.769	14.851	14.783	14.81	14.763	14.811	14.803	14.798	14.793	14.831	14.852	14.823	14.83
PM12B	F02	Tobramycin (2)	14.71	14.681	14.689	14.681	14.719	14.71	14.77	14.703	14.739	14.715	14.738	14.735	14.739	14.735
PM12B	F03	Tobramycin (3)	14.641	14.566	14.665	14.638	14.683	14.644	14.685	14.627	14.528	14.752	14.673	14.652	14.632	14.642
PM12B	F04	Tobramycin (4)	14.21	12.655	11.987	11.526	13.915	14.198	14.657	13.651	12.669	13.977	14.205	13.719	14.235	13.581
PM12B	F05	Sulfathiazole (1)	14.711	14.718	14.778	14.672	14.738	14.664	14.713	14.701	14.739	14.805	14.81	14.772	14.76	14.728
PM12B	F06	Sulfathiazole (2)	14.742	14.735	14.725	14.647	14.727	14.696	14.72	14.704	14.731	14.77	14.753	14.745	14.768	14.739
PM12B	F07	Sulfathiazole (3)	14.774	14.704	14.741	14.358	14.735	14.717	14.666	14.71	14.722	14.706	14.818	14.747	14.749	14.712
PM12B	F08	Sulfathiazole (4)	14.72	14.766	14.729	13.887	14.725	14.656	14.725	14.679	14.734	14.729	14.795	14.754	14.764	14.692
PM12B	F09	5-Fluoroorotic acid (1)	14.705	14.695	14.676	14.686	14.704	14.613	14.755	14.69	14.696	14.679	14.767	14.685	14.734	14.699
PM12B	F10	5-Fluoroorotic acid (2)	14.643	14.653	14.63	14.65	14.646	14.518	14.624	14.62	14.642	14.628	14.661	14.618	14.688	14.577
PM12B	F11	5-Fluoroorotic acid (3)	14.608	14.616	14.556	14.607	14.57	14.44	14.554	14.536	14.568	14.502	14.627	14.487	14.635	14.433
PM12B	F12	5-Fluoroorotic acid (4)	14.727	14.667	14.622	14.686	14.638	14.589	14.688	14.65	14.669	14.614	14.674	14.612	14.69	14.628
PM12B	G01	Spectinomycin (1)	14.763	14.742	14.818	14.79	14.795	14.755	14.783	14.795	14.791	14.759	14.798	14.824	14.826	14.776
PM12B	G02	Spectinomycin (2)	14.735	14.703	14.758	14.786	14.748	14.699	14.79	14.728	14.735	14.665	14.778	14.756	14.755	14.736
PM12B	G03	Spectinomycin (3)	14.715	14.692	14.699	14.675	14.733	14.639	14.663	14.668	14.697	14.655	14.724	14.658	14.715	14.673
PM12B	G04	Spectinomycin (4)	14.757	14.669	14.702	14.677	14.736	14.645	14.676	14.662	14.725	14.691	14.727	14.719	14.687	14.699
PM12B	G05	Sulfamethoxazole (1)	14.762	14.744	14.786	14.701	14.768	14.525	14.714	14.725	14.752	14.738	14.802	14.768	14.772	14.691
PM12B	G06	Sulfamethoxazole (2)	14.736	14.72	14.739	14.605	14.765	14.494	14.681	14.699	14.719	14.679	14.735	14.744	14.752	14.681
PM12B	G07	Sulfamethoxazole (3)	14.721	14.703	14.705	14.482	14.759	14.574	14.678	14.715	14.743	14.706	14.757	14.714	14.769	14.731
PM12B	G08	Sulfamethoxazole (4)	14.742	14.724	14.695	14.316	14.769	14.585	14.644	14.702	14.712	14.709	14.768	14.708	14.725	14.674
PM12B	G09	L-Aspartic-beta-hydroxamate (1)	14.575	14.67	14.664	14.663	14.561	14.686	14.578	14.5	14.501	14.707	14.695	14.608	14.552	14.642
PM12B	G10	L-Aspartic-beta-hydroxamate (2)	14.471	14.544	14.484	14.502	14.447	14.54	14.387	14.316	14.202	14.428	14.634	14.493	14.456	14.433
PM12B	G11	L-Aspartic-beta-hydroxamate (3)	13.973	14.265	13.906	14.15	13.827	13.755	14.091	13.982	13.501	13.688	14.364	14.024	14.105	13.481
PM12B	G12	L-Aspartic-beta-hydroxamate (4)	12.139	13.71	12.973	13.435	12.734	12.761	13.361	13.047	12.719	12.625	13.963	12.82	12.7	12.307
PM12B	H01	Spiramycin (1)	14.749	14.775	14.817	14.786	14.82	14.608	14.755	14.825	14.842	14.775	14.829	14.858	14.801	14.745
PM12B	H02	Spiramycin (2)	14.71	14.686	14.706	14.686	14.791	14.52	14.648	14.769	14.816	14.708	14.653	14.739	14.643	14.655
PM12B	H03	Spiramycin (3)	14.475	14.466	14.45	14.458	14.705	13.853	13.566	14.584	14.813	14.456	14.324	14.409	13.611	14.594
PM12B	H04	Spiramycin (4)	11.716	12.097	12.4	11.972	14.006	11.686	11.322	11.879	14.777	12.325	12.616	11.685	11.174	12.294
PM12B	H05	Rifampicin (1)	14.753	14.711	14.762	14.734	14.777	14.541	14.7	14.774	14.762	14.686	14.789	14.764	14.786	14.714
PM12B	H06	Rifampicin (2)	14.731	14.676	14.728	14.706	14.724	14.697	14.579	14.741	14.689	14.612	14.724	14.71	14.586	14.707
PM12B	H07	Rifampicin (3)	12.818	14.43	14.213	14.642	14.322	14.609	12.605	13.93	13.915	14.072	14.412	14.493	14.01	14.608
PM12B	H08	Rifampicin (4)	12.65	13.049	12.929	13.143	12.424	12.603	12.259	12.125	12.219	12.526	13.129	12.162	12.286	12.998
PM12B	H09	Dodecyltrimethyl ammonium bromide (1)	14.858	14.746	14.768	14.767	14.786	14.732	14.641	14.658	14.7	14.737	14.857	14.685	14.785	14.824
PM12B	H10	Dodecyltrimethyl ammonium bromide (2)	14.614	14.552	14.578	14.584	14.75	14.709	14.476	14.56	14.563	14.616	14.539	14.592	14.697	14.721
PM12B	H11	Dodecyltrimethyl ammonium bromide (3)	12.49	12.779	12.066	12.547	14.152	14.576	12.371	12.468	12.284	12.291	11.978	13.671	13.963	12.836
PM12B	H12	Dodecyltrimethyl ammonium bromide (4)	12.097	12.051	12.283	12.729	11.932	11.825	11.781	11.669	11.688	11.862	12.09	11.87	11.946	11.619
PM13B	A01	Ampicillin (1)	14.842	14.803	14.826	14.896	14.851	14.803	14.899	14.86	14.792	14.781	14.815	14.817	14.892	14.834
PM13B	A02	Ampicillin (2)	14.745	14.725	14.808	14.943	14.79	14.765	14.82	14.84	14.785	14.806	14.738	14.877	14.826	14.81
PM13B	A03	Ampicillin (3)	14.777	14.788	14.827	14.869	14.806	14.736	14.812	14.78	14.762	14.766	14.759	14.81	14.794	14.838
PM13B	A04	Ampicillin (4)	14.785	14.788	14.796	14.818	14.794	14.737	14.832	14.819	14.771	14.794	14.752	14.845	14.833	14.788
PM13B	A05	Dequalinium (1)	14.685	14.708	14.763	14.729	14.769	14.679	14.72	14.75	14.761	14.789	14.66	14.772	14.784	14.753
PM13B	A06	Dequalinium (2)	14.594	14.557	14.621	14.708	14.676	14.544	14.634	14.634	14.589	14.628	14.543	14.678	14.669	14.688
PM13B	A07	Dequalinium (3)	14.236	13.719	13.971	14.182	14.317	14.341	14.249	14.237	14.254	14.159	14.195	14.322	14.126	12.878
PM13B	A08	Dequalinium (4)	12.876	12.512	11.991	13.967	13.41	13.911	14.179	13.472	13.614	13.316	13.849	13.555	13.152	11.836
PM13B	A09	Nickel chloride (1)	14.739	14.712	14.67	14.724	14.75	14.711	14.707	14.716	14.686	14.682	14.691	14.709	14.746	14.76
PM13B	A10	Nickel chloride (2)	14.743	14.737	14.701	14.702	14.729	14.765	14.672	14.677	14.66	14.685	14.698	14.7	14.687	14.741
PM13B	A11	Nickel chloride (3)	14.557	14.424	14.42	14.454	14.422	14.59	14.174	14.234	14.093	14.481	14.499	14.314	14.397	14.497
PM13B	A12	Nickel chloride (4)	13.176	12.822	12.5	12.381	12.305	12.232	12.084	12.15	12.052	11.996	12.588	11.844	12.265	12.075
PM13B	B01	Azlocillin (1)	14.753	14.75	14.827	14.961	14.775	14.777	14.867	14.799	14.783	14.759	14.757	14.86	14.852	14.769
PM13B	B02	Azlocillin (2)	14.706	14.687	14.678	14.728	14.716	14.702	14.772	14.738	14.707	14.639	14.697	14.754	14.767	14.69
PM13B	B03	Azlocillin (3)	14.712	14.663	14.662	14.704	14.723	14.66	14.731	14.705	14.705	14.632	14.685	14.691	14.658	14.709
PM13B	B04	Azlocillin (4)	14.688	14.675	14.687	11.409	14.736	14.641	14.732	14.722	14.677	14.675	14.69	14.741	12.474	14.737
PM13B	B05	2,2'-Dipyridyl (1)	12.303	12.025	11.838	12.052	11.863	12.02	11.561	11.814	11.506	11.559	11.6	11.821	11.76	11.589
PM13B	B06	2,2'-Dipyridyl (2)	12.13	11.991	12.12	12.155	11.749	11.508	11.634	11.576	11.35	11.662	11.802	11.566	11.909	11.665
PM13B	B07	2,2'-Dipyridyl (3)	12.364	11.659	12.234	12.794	12.208	11.453	12.178	11.585	11.622	11.624	12.201	11.365	11.9	11.853
PM13B	B08	2,2'-Dipyridyl (4)	11.898	12.297	12.545	12.246	11.706	11.102	11.777	12.266	11.527	11.269	11.318	12.055	12.092	11.94
PM13B	B09	Oxolinic acid (1)	14.673	14.607	14.613	14.673	14.665	14.756	14.646	14.678	14.683	14.644	14.627	14.701	14.711	14.66
PM13B	B10	Oxolinic acid (2)	14.775	14.657	14.647	14.63	14.692	14.694	14.65	14.646	14.653	14.689	14.641	14.662	14.698	14.676
PM13B	B11	Oxolinic acid (3)	14.644	14.645	14.611	14.63	14.639	14.689	14.642	14.629	14.641	14.584	14.582	14.623	14.671	14.619
PM13B	B12	Oxolinic acid (4)	14.58	14.595	14.642	14.672	14.594	14.715	14.641	14.693	14.664	14.674	14.38	14.698	14.628	14.764
PM13B	C01	6-Mercaptopurine (1)	14.69	14.485	14.504	14.583	14.293	14.616	14.538	14.204	14.351	14.395	14.556	14.543	14.36	13.159
PM13B	C02	6-Mercaptopurine (2)	14.411	14.042	14.001	14.215	13.703	14.08	14.114	13.612	13.681	13.86	14.358	13.857	13.493	12.097
PM13B	C03	6-Mercaptopurine (3)	13.812	12.968	12.338	12.868	13.134	13.166	13.205	12.742	12.697	13.153	13.941	12.392	12.437	11.168
PM13B	C04	6-Mercaptopurine (4)	13.014	11.435	11.757	11.929	12.696	11.48	12.521	11.808	12.219	12.488	13.484	11.28	11.425	10.947
PM13B	C05	Doxycycline (1)	14.561	14.685	14.546	14.74	14.684	14.606	14.673	14.702	14.718	14.545	14.659	14.741	14.732	14.693
PM13B	C06	Doxycycline (2)	14.369	14.498	14.253	14.349	14.689	14.638	14.689	14.699	14.709	14.645	14.691	14.738	14.707	14.721
PM13B	C07	Doxycycline (3)	11.759	11.613	11.751	11.853	14.6	14.511	14.639	14.678	14.688	14.336	14.677	14.679	14.662	14.627
PM13B	C08	Doxycycline (4)	11.98	11.711	11.794	12.031	14.565	14.627	14.531	14.417	14.685	14.432	14.594	14.731	14.619	14.685
PM13B	C09	Potassium chromate (1)	14.469	14.44	14.402	14.491	14.404	14.697	14.389	14.615	14.413	14.372	14.402	14.528	14.545	14.507
PM13B	C10	Potassium chromate (2)	14.042	14.159	13.493	13.842	14.083	13.41	14.105	13.868	13.103	13.452	13.541	14.02	13.769	13.773
PM13B	C11	Potassium chromate (3)	12.418	12.324	12.041	11.894	12.195	11.83	12.057	12.678	11.852	11.736	12.007	12.655	11.967	12.026
PM13B	C12	Potassium chromate (4)	13.309	13.296	13.018	13.193	12.459	12.628	12.673	12.322	12.412	12.393	13.008	12.29	12.58	12.201
PM13B	D01	Cefuroxime (1)	14.776	14.747	14.812	14.854	14.796	14.769	14.884	14.826	14.773	14.782	14.814	14.861	14.842	14.826
PM13B	D02	Cefuroxime (2)	14.671	14.691	14.75	14.896	14.702	14.705	14.743	14.716	14.68	14.754	14.67	14.827	14.759	14.733
PM13B	D03	Cefuroxime (3)	14.66	14.749	14.711	14.817	14.699	14.696	14.708	14.694	14.692	14.702	14.639	14.807	14.74	14.737
PM13B	D04	Cefuroxime (4)	14.665	14.632	14.58	14.652	14.683	14.383	14.614	14.695	14.599	14.734	14.507	14.735	14.724	14.75
PM13B	D05	5-Fluorouracil (1)	14.719	14.663	14.67	14.708	14.674	14.516	14.716	14.674	14.704	14.687	14.738	14.735	14.732	14.581
PM13B	D06	5-Fluorouracil (2)	14.729	14.704	14.724	14.729	14.656	14.544	14.721	14.694	14.734	14.72	14.736	14.769	14.749	14.627
PM13B	D07	5-Fluorouracil (3)	14.659	14.633	14.646	14.675	14.388	14.369	14.646	14.65	14.698	14.655	14.664	14.718	14.702	14.622
PM13B	D08	5-Fluorouracil (4)	14.61	14.607	14.614	14.662	13.809	14.012	14.7	14.643	14.7	14.649	14.653	14.711	14.642	14.36
PM13B	D09	Rolitetracycline (1)	14.638	14.737	14.721	14.758	14.574	14.444	14.733	14.659	14.705	14.275	14.649	14.626	14.655	14.603
PM13B	D10	Rolitetracycline (2)	14.528	14.529	14.47	14.539	14.593	14.625	14.656	14.645	14.687	14.501	14.601	14.622	14.667	14.606
PM13B	D11	Rolitetracycline (3)	13.766	12.558	13.618	13.99	14.57	14.598	14.635	14.629	14.647	14.526	14.564	14.591	14.658	14.58
PM13B	D12	Rolitetracycline (4)	12.963	12.708	12.694	13.02	14.602	14.762	14.579	14.658	14.682	14.564	14.662	14.707	14.67	14.714
PM13B	E01	Cytosine-1-beta-D-arabinofuranoside (1)	14.777	14.725	14.789	14.825	14.771	14.707	14.819	14.787	14.778	14.754	14.725	14.811	14.814	14.769
PM13B	E02	Cytosine-1-beta-D-arabinofuranoside (2)	14.664	14.614	14.625	14.691	14.603	14.463	14.647	14.577	14.572	14.626	14.603	14.643	14.604	14.61
PM13B	E03	Cytosine-1-beta-D-arabinofuranoside (3)	14.643	14.603	14.502	14.602	14.531	14.308	14.49	14.507	14.539	14.592	14.582	14.52	14.497	14.56
PM13B	E04	Cytosine-1-beta-D-arabinofuranoside (4)	14.631	14.578	14.372	14.519	14.411	13.879	14.332	14.373	14.377	14.566	14.376	14.606	14.441	14.547
PM13B	E05	Geneticin (G418) (1)	14.7	14.703	14.676	14.771	14.694	14.7	14.761	14.66	14.671	14.672	14.678	14.76	14.715	14.7
PM13B	E06	Geneticin (G418) (2)	14.698	14.662	14.696	14.802	14.687	14.697	14.69	14.65	14.635	14.699	14.696	14.756	14.7	14.712
PM13B	E07	Geneticin (G418) (3)	14.725	14.642	14.677	14.722	14.667	14.649	14.712	14.618	14.648	14.674	14.66	14.73	14.686	14.7
PM13B	E08	Geneticin (G418) (4)	14.661	14.65	14.624	14.661	14.637	14.566	14.642	14.579	14.591	14.582	14.635	14.658	14.656	14.589
PM13B	E09	Ruthenium red (1)	14.693	14.737	14.652	14.673	14.683	14.669	14.715	14.657	14.665	14.639	14.699	14.69	14.701	14.678
PM13B	E10	Ruthenium red (2)	14.697	14.632	14.66	14.705	14.685	14.677	14.653	14.597	14.638	14.683	14.66	14.677	14.672	14.675
PM13B	E11	Ruthenium red (3)	14.674	14.638	14.667	14.744	14.649	14.721	14.653	14.528	14.653	14.601	14.642	14.615	14.613	14.732
PM13B	E12	Ruthenium red (4)	14.816	14.712	14.766	14.776	14.74	14.761	14.767	14.746	14.759	14.744	14.763	14.761	14.772	14.805
PM13B	F01	Cesium chloride (1)	14.784	14.728	14.797	14.854	14.789	14.768	14.826	14.797	14.777	14.771	14.789	14.845	14.808	14.786
PM13B	F02	Cesium chloride (2)	14.645	14.647	14.698	14.73	14.686	14.731	14.662	14.629	14.591	14.712	14.666	14.674	14.663	14.708
PM13B	F03	Cesium chloride (3)	14.691	14.689	14.691	14.726	14.692	14.696	14.71	14.651	14.616	14.664	14.708	14.751	14.663	14.725
PM13B	F04	Cesium chloride (4)	14.701	14.632	14.675	14.736	14.648	14.709	14.729	14.606	14.629	14.785	14.67	14.702	14.617	14.697
PM13B	F05	Glycine (1)	14.721	14.672	14.714	14.763	14.721	14.701	14.732	14.677	14.694	14.699	14.699	14.789	14.715	14.711
PM13B	F06	Glycine (2)	14.717	14.698	14.703	14.756	14.692	14.71	14.724	14.68	14.708	14.704	14.692	14.794	14.711	14.688
PM13B	F07	Glycine (3)	14.731	14.663	14.726	14.777	14.685	14.702	14.661	14.674	14.656	14.662	14.763	14.699	14.661	14.672
PM13B	F08	Glycine (4)	14.732	14.698	14.699	14.75	14.684	14.688	14.685	14.592	14.663	14.73	14.715	14.699	14.625	14.747
PM13B	F09	Thallium (I) acetate (1)	14.642	14.612	14.67	14.683	14.611	14.666	14.641	14.585	14.58	14.594	14.646	14.662	14.648	14.692
PM13B	F10	Thallium (I) acetate (2)	14.565	14.479	14.525	14.58	14.429	14.565	14.427	14.444	14.454	14.391	14.465	14.544	14.528	14.181
PM13B	F11	Thallium (I) acetate (3)	14.357	14.08	14.099	14.179	13.744	14.134	14.13	14.078	14.233	13.709	14.237	14.114	14.191	13.664
PM13B	F12	Thallium (I) acetate (4)	13.17	12.547	12.585	12.544	12.212	12.243	12.335	12.209	12.301	12.093	12.605	12.296	12.402	12.005
PM13B	G01	Cobalt chloride (1)	14.701	14.534	14.716	14.75	14.729	14.629	14.379	14.725	14.302	14.726	14.694	14.696	14.741	14.699
PM13B	G02	Cobalt chloride (2)	14.632	14.062	14.546	14.627	14.586	14.361	13.826	14.588	13.213	14.608	14.525	14.295	14.621	14.403
PM13B	G03	Cobalt chloride (3)	12.881	11.84	12.332	13.223	13.08	12.653	12.513	12.347	11.986	12.976	12.2	12.236	12.548	12.135
PM13B	G04	Cobalt chloride (4)	11.995	11.943	12.27	13.224	11.817	11.922	12.304	11.995	11.858	11.737	12.035	12.166	12.333	11.805
PM13B	G05	Manganese (II) chloride (1)	14.75	14.703	14.804	14.854	14.771	14.801	14.819	14.709	14.761	14.849	14.702	14.849	14.793	14.779
PM13B	G06	Manganese (II) chloride (2)	14.795	14.709	14.811	14.827	14.779	14.818	14.865	14.76	14.837	14.835	14.806	14.884	14.807	14.769
PM13B	G07	Manganese (II) chloride (3)	14.654	14.613	14.698	14.773	14.686	14.686	14.6	14.485	14.716	14.74	14.757	14.768	14.627	14.672
PM13B	G08	Manganese (II) chloride (4)	13.908	13.66	13.95	14.098	13.1	13.559	13.665	13.092	13.457	13.243	13.683	13.141	13.543	12.705
PM13B	G09	Trifluoperazine (1)	14.771	14.648	14.657	14.86	14.691	14.665	14.771	14.681	14.702	14.707	14.605	14.796	14.717	14.773
PM13B	G10	Trifluoperazine (2)	14.55	14.568	14.544	14.654	14.693	14.668	14.612	14.72	14.693	14.482	14.377	14.803	14.737	14.658
PM13B	G11	Trifluoperazine (3)	14.187	14.503	14.502	14.545	14.673	14.732	14.57	14.625	14.626	14.354	13.907	14.647	14.654	14.664
PM13B	G12	Trifluoperazine (4)	14.235	14.598	14.188	14.359	14.773	14.864	14.401	14.627	14.762	14.398	14.032	14.718	14.629	14.76
PM13B	H01	Cupric chloride (1)	14.76	14.748	14.824	14.814	14.876	14.796	14.805	14.87	14.853	14.774	14.787	14.891	14.935	14.85
PM13B	H02	Cupric chloride (2)	14.704	14.664	14.748	14.833	14.824	14.6	14.706	14.821	14.694	14.58	14.747	14.798	14.864	14.789
PM13B	H03	Cupric chloride (3)	14.134	14.003	14.127	14.368	13.334	13.426	13.489	13.869	13.546	13.463	14.029	13.877	14.08	13.209
PM13B	H04	Cupric chloride (4)	13.091	13.096	13.104	13.618	12.444	12.575	12.933	12.429	12.49	12.348	13.132	12.603	12.809	12.173
PM13B	H05	Moxalactam (1)	14.779	14.756	14.78	14.787	14.825	14.788	14.84	14.794	14.812	14.763	14.768	14.851	14.836	14.797
PM13B	H06	Moxalactam (2)	14.795	14.773	14.777	14.836	14.832	14.784	14.801	14.811	14.789	14.759	14.786	14.789	14.83	14.818
PM13B	H07	Moxalactam (3)	14.757	14.734	14.804	14.756	14.798	14.744	14.77	14.782	14.786	14.741	14.751	14.812	14.81	14.809
PM13B	H08	Moxalactam (4)	14.755	14.732	14.75	14.824	14.776	14.752	14.795	14.766	14.789	14.719	14.744	14.81	14.811	14.799
PM13B	H09	Tylosin (1)	14.789	14.706	14.788	14.808	14.775	14.663	14.838	14.791	14.813	14.697	14.769	14.875	14.806	14.73
PM13B	H10	Tylosin (2)	14.711	14.762	14.713	14.744	14.743	14.607	14.761	14.811	14.843	14.654	14.67	14.795	14.715	14.71
PM13B	H11	Tylosin (3)	14.666	14.531	14.549	14.619	14.644	14.329	14.438	14.628	14.769	14.635	14.347	14.578	13.651	14.646
PM13B	H12	Tylosin (4)	12.836	13.963	13.058	13.4	12.601	13.78	12.577	13.11	14.775	13.288	12.964	12.212	12.353	12.678
PM14A	A01	Acriflavine (1)	14.865	14.837	14.891	14.825	14.827	14.735	14.855	14.9	14.858	14.786	14.872	14.83	14.916	14.848
PM14A	A02	Acriflavine (2)	14.843	14.749	14.809	14.76	14.804	14.647	14.722	14.797	14.717	14.749	14.707	14.73	14.752	14.665
PM14A	A03	Acriflavine (3)	14.555	14.533	14.682	14.647	14.647	14.726	14.613	14.384	14.588	14.439	14.591	14.294	14.6	14.385
PM14A	A04	Acriflavine (4)	13.954	13.867	13.728	14.012	13.141	14.247	13.762	13.232	13.372	13.397	13.654	12.907	13.685	12.664
PM14A	A05	Furaltadone (1)	14.725	14.794	14.729	14.719	14.749	14.617	14.733	14.794	14.735	14.692	14.761	14.711	14.779	14.738
PM14A	A06	Furaltadone (2)	14.644	14.622	14.656	14.662	14.562	14.67	14.584	14.771	14.705	14.746	14.521	14.635	14.658	14.753
PM14A	A07	Furaltadone (3)	14.385	14.174	14.461	14.476	13.736	13.784	13.808	14.427	13.904	14.302	14.02	14.204	14.389	14.65
PM14A	A08	Furaltadone (4)	12.213	11.404	11.334	12.06	11	11.835	11.923	13.731	13.38	12.688	13.278	12.966	11.831	14.348
PM14A	A09	Sanguinarine (1)	14.616	14.596	14.596	14.605	14.598	14.591	14.672	14.671	14.685	14.536	14.657	14.618	14.701	14.61
PM14A	A10	Sanguinarine (2)	14.425	14.383	14.336	14.453	14.263	14.506	13.945	14.382	14.233	13.76	14.279	14.347	14.417	14.205
PM14A	A11	Sanguinarine (3)	12.903	13.703	13.226	13.522	13.177	12.992	12.621	12.858	12.598	12.051	13.469	12.765	13.016	12.745
PM14A	A12	Sanguinarine (4)	13.483	13.236	13.304	13.68	12.535	13.158	13.119	12.791	12.871	12.589	13.076	12.699	13.018	12.207
PM14A	B01	9-Aminoacridine (1)	14.801	14.78	14.748	14.727	14.74	14.572	14.688	14.729	14.689	14.696	14.752	14.217	14.724	14.68
PM14A	B02	9-Aminoacridine (2)	14.697	14.647	14.594	14.627	14.664	14.365	14.551	14.621	14.595	14.552	14.658	13.961	14.567	14.506
PM14A	B03	9-Aminoacridine (3)	14.543	14.428	14.392	14.519	14.487	14.133	14.363	14.531	14.613	14.32	14.537	13.59	14.423	14.239
PM14A	B04	9-Aminoacridine (4)	12.634	12.221	11.053	11.788	13.683	12.67	12.466	13.425	12.952	12.521	13.742	11.214	13.741	12.678
PM14A	B05	Fusaric acid (1)	14.686	14.694	14.671	14.702	14.765	14.535	14.785	14.723	14.735	14.748	14.55	14.706	14.75	14.7
PM14A	B06	Fusaric acid (2)	14.208	14.503	14.51	14.593	14.491	14.656	14.498	14.62	14.655	14.49	14.209	14.099	14.224	14.445
PM14A	B07	Fusaric acid (3)	11.937	14.174	13.951	14.208	13.242	14.162	13.39	13.994	13.504	12.527	12.603	12.281	12.197	12.793
PM14A	B08	Fusaric acid (4)	11.269	11.72	11.315	11.746	11.348	11.864	11.79	12.848	12.974	11.143	11.333	11.504	11.585	11.07
PM14A	B09	Sodium arsenate (1)	14.657	14.726	14.095	14.339	14.693	14.616	14.596	14.622	14.63	14.575	14.716	14.566	14.678	14.511
PM14A	B10	Sodium arsenate (2)	14.525	14.65	13.593	13.928	14.68	14.544	14.587	14.603	14.634	14.567	14.679	14.605	14.671	14.532
PM14A	B11	Sodium arsenate (3)	13.75	14.607	12.385	13.096	14.627	14.625	14.498	14.467	14.511	14.438	14.639	14.495	14.609	14.507
PM14A	B12	Sodium arsenate (4)	12.641	14.554	12.844	12.93	14.533	14.578	14.369	14.229	14.609	14.11	14.491	14.338	14.488	14.407
PM14A	C01	Boric Acid (1)	14.72	14.755	14.718	14.757	14.66	14.709	14.694	14.657	14.608	14.665	14.737	14.678	14.729	14.691
PM14A	C02	Boric Acid (2)	14.581	14.549	14.529	14.551	14.373	14.451	14.414	14.308	14.369	14.421	14.561	14.424	14.535	14.298
PM14A	C03	Boric Acid (3)	14.315	14.312	14.117	14.184	13.679	13.848	13.991	13.37	13.448	13.853	14.189	13.819	14.032	13.375
PM14A	C04	Boric Acid (4)	11.921	12.747	11.822	12.958	11.818	12.179	12.328	11.896	11.926	12.023	12.109	12.302	11.862	11.838
PM14A	C05	1-Hydroxy- pyridine-2-thione (1)	14.737	14.706	14.696	14.697	14.699	14.553	14.683	14.705	14.717	14.657	14.738	14.677	14.73	14.62
PM14A	C06	1-Hydroxy- pyridine-2-thione (2)	14.698	14.709	14.696	14.729	14.705	14.592	14.719	14.686	14.745	14.64	14.737	14.677	14.721	14.616
PM14A	C07	1-Hydroxy- pyridine-2-thione (3)	14.648	14.555	14.672	14.615	14.252	14.033	14.394	14.239	14.36	14.494	14.521	14.288	14.503	13.978
PM14A	C08	1-Hydroxy- pyridine-2-thione (4)	11.183	11.132	12.517	11.657	11.068	11.412	11.498	13.098	12.951	12.139	11.291	11.267	11.503	11.054
PM14A	C09	Sodium cyanate (1)	14.679	14.626	14.612	14.65	14.644	14.704	14.606	14.608	14.594	14.6	14.659	14.609	14.643	14.633
PM14A	C10	Sodium cyanate (2)	14.733	14.611	14.579	14.619	14.604	14.685	14.578	14.573	14.563	14.551	14.698	14.549	14.59	14.607
PM14A	C11	Sodium cyanate (3)	14.597	14.651	14.583	14.577	14.499	14.74	14.585	14.45	14.532	14.576	14.643	14.489	14.542	14.611
PM14A	C12	Sodium cyanate (4)	12.253	12.106	12.231	12.968	11.841	12.357	12.294	12.173	12.31	11.952	12.313	12.149	12.3	11.668
PM14A	D01	Cadmium chloride (1)	14.796	14.783	14.767	14.732	14.658	14.712	14.653	14.626	14.668	14.715	14.724	14.634	14.638	14.672
PM14A	D02	Cadmium chloride (2)	14.611	14.575	14.667	14.689	14.206	14.501	14.47	14.427	14.322	14.561	14.563	14.268	14.543	14.58
PM14A	D03	Cadmium chloride (3)	14.617	14.243	14.532	14.553	13.898	12.562	14.336	13.97	13.402	14.268	14.453	14.192	14.346	13.5
PM14A	D04	Cadmium chloride (4)	13.441	11.36	13.115	13.027	11.269	11.339	12.537	11.72	11.165	12.338	11.626	11.686	11.849	11.287
PM14A	D05	Iodoacetate (1)	14.437	14.52	14.522	14.558	14.227	14.09	14.464	14.501	14.309	14.231	14.35	13.713	14.539	14.243
PM14A	D06	Iodoacetate (2)	14.251	13.919	14.407	14.291	13.156	13.784	14.271	13.886	13.313	13.606	12.31	12.626	13.692	13.122
PM14A	D07	Iodoacetate (3)	10.855	10.979	11.344	11.255	10.718	11.138	11.096	11.043	11.068	11.081	11.031	11.15	11.128	10.835
PM14A	D08	Iodoacetate (4)	11.276	11.183	11.126	11.205	11.093	11.369	11.339	11.377	11.287	10.898	11.412	10.788	11.264	10.94
PM14A	D09	Sodium dichromate (1)	14.613	14.6	14.716	14.578	14.615	14.693	14.595	14.662	14.598	14.633	14.602	14.565	14.63	14.705
PM14A	D10	Sodium dichromate (2)	14.425	14.39	14.415	14.475	14.412	14.631	14.513	14.505	14.375	14.497	14.444	14.338	14.522	14.522
PM14A	D11	Sodium dichromate (3)	14.313	14.355	14.168	14.396	14.226	14.388	14.279	14.181	13.938	14.231	14.264	14.22	14.311	14.193
PM14A	D12	Sodium dichromate (4)	12.57	12.451	12.537	13.038	12.827	12.379	12.637	12.545	12.356	12.084	12.531	12.499	12.841	12.214
PM14A	E01	Cefoxitin (1)	14.81	14.841	14.79	14.792	14.802	14.639	14.793	14.788	14.777	14.75	14.814	14.755	14.813	14.799
PM14A	E02	Cefoxitin (2)	14.74	14.774	14.668	14.696	14.72	14.556	14.713	14.7	14.717	14.665	14.742	14.64	14.725	14.69
PM14A	E03	Cefoxitin (3)	14.703	14.572	14.64	14.626	14.667	13.943	14.609	14.618	14.545	14.618	14.544	14.586	14.675	14.649
PM14A	E04	Cefoxitin (4)	12.713	11.892	11.54	10.977	13.581	11.294	13.821	12.807	11.946	13.896	11.057	13.973	14.076	14.433
PM14A	E05	Nitrofurantoin (1)	14.715	14.727	14.725	14.661	14.697	14.388	14.668	14.672	14.671	14.645	14.732	14.635	14.713	14.614
PM14A	E06	Nitrofurantoin (2)	14.68	14.703	14.672	14.671	14.704	14.467	14.671	14.685	14.667	14.656	14.743	14.654	14.708	14.614
PM14A	E07	Nitrofurantoin (3)	14.587	14.538	14.587	14.615	14.472	14.28	14.545	14.574	14.555	14.589	14.596	14.598	14.614	14.475
PM14A	E08	Nitrofurantoin (4)	14.429	14.162	14.38	14.452	14.111	13.898	14.318	14.309	14.166	14.117	13.794	14.342	14.315	14.286
PM14A	E09	Sodium metaborate (1)	14.553	14.609	14.643	14.639	14.573	14.665	14.623	14.569	14.575	14.59	14.621	14.604	14.663	14.564
PM14A	E10	Sodium metaborate (2)	14.49	14.598	14.493	14.519	14.352	14.569	14.451	14.331	14.344	14.411	14.525	14.387	14.534	14.477
PM14A	E11	Sodium metaborate (3)	14.004	14.212	13.948	14.099	13.42	13.93	14.006	13.334	13.42	13.768	14.089	13.535	14.016	13.26
PM14A	E12	Sodium metaborate (4)	12.123	12.075	12.156	12.609	11.906	12.369	12.354	12.191	12.333	11.709	12.487	12.033	12.521	11.667
PM14A	F01	Chloramphenicol (1)	14.788	14.754	14.767	14.769	14.782	14.579	14.841	14.799	14.744	14.75	14.812	14.739	14.829	14.737
PM14A	F02	Chloramphenicol (2)	14.589	14.593	14.515	14.55	14.534	14.555	14.598	14.603	14.555	14.574	14.742	14.482	14.673	14.585
PM14A	F03	Chloramphenicol (3)	14.229	14.265	14.224	14.364	13.829	14.195	14.194	13.953	13.934	14.196	14.743	11.215	14.38	14.605
PM14A	F04	Chloramphenicol (4)	12.73	12.642	13.25	12.891	11.324	12.886	11.765	11.882	12.914	13.393	14.737	10.718	13.413	14.622
PM14A	F05	Piperacillin (1)	14.807	14.724	14.715	14.685	14.731	14.498	14.728	14.723	14.72	14.7	14.776	14.709	14.743	14.634
PM14A	F06	Piperacillin (2)	14.819	14.748	14.691	14.639	14.738	14.454	14.688	14.714	14.75	14.688	14.76	14.693	14.733	14.639
PM14A	F07	Piperacillin (3)	14.693	14.683	14.673	14.648	14.721	14.456	14.677	14.701	14.696	14.63	14.709	14.684	14.712	14.644
PM14A	F08	Piperacillin (4)	14.686	14.712	14.651	14.61	14.706	14.435	14.665	14.692	14.699	14.713	14.682	14.687	14.665	14.581
PM14A	F09	Sodium metavanadate (1)	11.472	11.341	11.842	11.261	10.968	11.451	11.482	11.067	11.306	11.291	11.42	10.97	11.172	11.102
PM14A	F10	Sodium metavanadate (2)	11.604	11.498	11.401	11.418	11.321	11.585	11.488	11.364	11.41	11.532	11.576	11.202	11.441	11.261
PM14A	F11	Sodium metavanadate (3)	11.727	11.511	11.513	11.657	11.419	11.675	11.599	11.439	11.459	11.241	11.541	11.391	11.596	11.3
PM14A	F12	Sodium metavanadate (4)	11.98	11.927	12.147	12.562	11.668	12.115	12.062	11.937	12.052	11.799	12.005	11.954	12.061	11.543
PM14A	G01	Chelerythrine (1)	14.715	14.729	14.649	14.724	14.694	14.623	14.713	14.766	14.704	14.692	14.566	14.689	14.742	14.646
PM14A	G02	Chelerythrine (2)	14.629	14.607	14.5	14.621	14.474	14.508	14.546	14.519	14.485	14.503	14.44	14.458	14.554	14.174
PM14A	G03	Chelerythrine (3)	14.485	14.443	14.305	14.297	14.042	13.942	14.228	13.816	14.203	14.091	14.305	14.249	14.196	14.073
PM14A	G04	Chelerythrine (4)	14.309	14.188	14.093	14.14	13.685	14.162	14.003	12.705	13.729	13.915	14.023	13.807	13.939	13.181
PM14A	G05	Carbenicillin (1)	14.766	14.736	14.738	14.375	14.755	14.513	14.726	14.736	14.739	14.71	14.775	14.743	14.605	14.673
PM14A	G06	Carbenicillin (2)	14.73	14.73	14.738	10.743	14.749	14.594	14.749	14.723	14.71	14.696	14.722	14.685	11.284	14.679
PM14A	G07	Carbenicillin (3)	14.72	14.748	14.655	10.494	14.754	14.609	14.656	14.711	14.755	14.608	14.746	14.683	12.59	14.682
PM14A	G08	Carbenicillin (4)	14.694	14.816	14.623	10.98	14.733	14.703	14.64	14.723	14.706	14.604	14.71	14.677	12.471	14.662
PM14A	G09	Sodium nitrite (1)	14.701	14.733	14.7	14.673	14.683	14.744	14.683	14.626	14.652	14.697	14.757	14.666	14.656	14.689
PM14A	G10	Sodium nitrite (2)	14.661	14.603	14.586	14.574	14.609	14.726	14.624	14.435	14.544	14.629	14.598	14.506	14.615	14.644
PM14A	G11	Sodium nitrite (3)	14.06	14.333	14.138	14.279	13.88	14.416	14.272	13.679	13.46	13.497	14.051	14.109	14.218	13.671
PM14A	G12	Sodium nitrite (4)	12.466	12.585	12.716	13.106	12.324	12.414	12.791	12.307	12.307	12.155	12.679	12.444	12.807	11.992
PM14A	H01	EGTA (1)	14.825	14.833	14.829	14.808	14.819	14.716	14.8	14.82	14.794	14.787	14.827	14.751	14.827	14.798
PM14A	H02	EGTA (2)	14.779	14.751	14.776	14.777	14.804	14.737	14.776	14.751	14.658	14.74	14.807	14.701	14.748	14.746
PM14A	H03	EGTA (3)	14.771	14.773	14.738	14.714	14.784	14.752	14.792	14.699	14.641	14.719	14.779	14.683	14.671	14.724
PM14A	H04	EGTA (4)	14.731	14.743	14.714	14.732	14.705	14.71	14.724	14.652	14.578	14.7	14.765	14.717	14.614	14.699
PM14A	H05	Promethazine (1)	14.803	14.866	14.705	14.725	14.781	14.662	14.709	14.824	14.839	14.665	14.698	14.759	14.823	14.813
PM14A	H06	Promethazine (2)	14.662	14.597	14.661	14.597	14.762	14.733	14.716	14.84	14.823	14.709	14.465	14.724	14.789	14.771
PM14A	H07	Promethazine (3)	11.494	12.237	12.172	11.744	13.212	14.26	14.05	14.006	13.861	12.966	12.414	13.691	14.051	14.008
PM14A	H08	Promethazine (4)	11.467	11.5	11.546	11.519	11.345	11.744	11.459	11.151	11.315	11.339	11.59	11.216	11.502	11.581
PM14A	H09	Sodium orthovanadate (1)	11.278	11.343	11.442	11.172	11.4	11.452	12.881	10.926	11.069	11.278	11.418	10.928	11.08	11.141
PM14A	H10	Sodium orthovanadate (2)	11.538	11.362	11.422	11.327	11.422	11.464	11.382	11.197	11.273	10.98	11.573	11.004	11.376	11.359
PM14A	H11	Sodium orthovanadate (3)	11.915	11.729	11.859	11.777	11.734	12.04	11.764	11.602	11.698	11.522	11.934	11.538	11.822	11.496
PM14A	H12	Sodium orthovanadate (4)	11.98	11.954	11.992	12.094	11.82	11.984	11.948	11.744	11.847	11.707	12.133	11.717	11.913	11.567
PM15B	A01	Procaine (1)	14.809	14.768	14.788	14.818	14.842	14.817	14.723	14.807	14.837	14.761	14.746	14.741	14.772	14.762
PM15B	A02	Procaine (2)	14.664	14.656	14.721	14.769	14.731	14.747	14.626	14.713	14.738	14.683	14.677	14.708	14.673	14.615
PM15B	A03	Procaine (3)	14.549	14.604	14.565	14.606	14.566	14.601	14.431	14.417	14.447	14.438	14.574	14.454	14.467	14.184
PM15B	A04	Procaine (4)	13.173	14.231	14.081	13.604	13.968	13.618	13.451	13.71	13.719	13.399	14.038	14.033	13.588	12.913
PM15B	A05	Guanidine hydrochloride (1)	14.885	14.813	14.801	14.87	14.797	14.791	14.827	14.744	14.828	14.798	14.873	14.797	14.759	14.821
PM15B	A06	Guanidine hydrochloride (2)	14.851	14.832	14.78	14.863	14.736	14.766	14.771	14.711	14.753	14.765	14.738	14.743	14.719	14.822
PM15B	A07	Guanidine hydrochloride (3)	14.625	14.636	14.454	14.46	14.533	14.694	14.591	14.576	14.46	14.581	14.576	14.547	14.514	14.666
PM15B	A08	Guanidine hydrochloride (4)	11.56	12.007	11.544	11.656	11.755	10.808	11.077	10.97	10.842	11.567	11.204	10.964	10.943	11.695
PM15B	A09	Cefmetazole (1)	14.718	14.725	14.694	14.741	14.756	14.784	14.723	14.738	14.74	14.681	14.697	14.714	14.754	14.775
PM15B	A10	Cefmetazole (2)	14.734	14.731	14.745	14.753	14.755	14.712	14.72	14.723	14.726	14.692	14.791	14.686	14.741	14.788
PM15B	A11	Cefmetazole (3)	14.752	14.728	14.711	14.665	14.73	14.677	14.728	14.709	14.725	14.665	14.724	14.646	14.729	14.757
PM15B	A12	Cefmetazole (4)	14.72	14.681	14.7	14.768	14.73	14.587	14.746	14.771	14.634	14.714	14.757	14.682	14.77	14.796
PM15B	B01	D-Cycloserine (1)	14.731	14.762	14.767	14.839	14.76	14.798	14.851	14.825	14.875	14.81	14.721	14.81	14.83	14.802
PM15B	B02	D-Cycloserine (2)	14.714	14.71	14.631	14.699	14.63	14.698	14.677	14.732	14.779	14.715	14.71	14.709	14.725	14.643
PM15B	B03	D-Cycloserine (3)	14.622	14.43	14.524	14.5	14.306	13.689	14.497	14.457	14.582	14.596	14.316	14.375	14.543	14.383
PM15B	B04	D-Cycloserine (4)	14.208	11.158	11.126	10.778	10.915	10.583	11.114	12.95	12.42	12.966	10.979	12.663	13.706	12.385
PM15B	B05	EDTA (1)	14.659	14.673	14.648	14.678	14.753	14.753	14.653	14.601	14.672	14.655	14.587	14.707	14.625	14.631
PM15B	B06	EDTA (2)	14.688	14.7	14.663	14.673	14.748	14.783	14.678	14.477	14.612	14.643	14.598	14.7	14.568	14.612
PM15B	B07	EDTA (3)	14.647	14.648	14.612	14.649	14.639	14.799	14.551	14.437	14.573	14.615	14.559	14.6	14.536	14.592
PM15B	B08	EDTA (4)	13.626	13.798	11.865	11.56	14.119	11.35	13.031	13.371	11.726	13.228	11.94	14.046	13.281	13.04
PM15B	B09	5,7-Dichloro-8-hydroxy-quinaldine (1)	14.618	14.685	14.662	14.684	14.616	14.724	14.675	14.675	14.639	14.688	14.556	14.673	14.7	14.587
PM15B	B10	5,7-Dichloro-8-hydroxy-quinaldine (2)	14.551	14.728	14.623	14.743	14.626	14.61	14.649	14.603	14.574	14.672	14.28	14.584	14.659	14.568
PM15B	B11	5,7-Dichloro-8-hydroxy-quinaldine (3)	14.601	14.627	14.587	14.594	14.562	14.631	14.486	14.565	14.519	14.496	14.302	14.542	14.627	14.523
PM15B	B12	5,7-Dichloro-8-hydroxy-quinaldine (4)	14.548	14.612	14.604	14.564	14.593	14.724	14.635	14.613	14.619	14.525	14.437	14.51	14.663	14.559
PM15B	C01	5,7-Dichloro-8-hydroxyquinoline (1)	14.718	14.787	14.805	14.801	14.776	14.766	14.773	14.805	14.859	14.834	14.809	14.796	14.804	14.737
PM15B	C02	5,7-Dichloro-8-hydroxyquinoline (2)	14.611	14.691	14.654	14.716	14.625	14.7	14.762	14.707	14.724	14.698	14.624	14.758	14.697	14.563
PM15B	C03	5,7-Dichloro-8-hydroxyquinoline (3)	14.668	14.638	14.675	14.724	14.626	14.662	14.731	14.683	14.699	14.66	14.572	14.659	14.699	14.564
PM15B	C04	5,7-Dichloro-8-hydroxyquinoline (4)	14.462	14.656	14.507	14.595	13.964	14.758	13.484	14.549	13.063	13.589	13.8	13.595	14.592	14.388
PM15B	C05	Fusidic acid (1)	14.57	14.654	14.665	14.638	14.674	14.538	14.62	14.669	14.673	14.658	14.608	14.676	14.67	14.696
PM15B	C06	Fusidic acid (2)	14.525	14.66	14.536	14.672	14.613	14.656	14.527	14.534	14.559	14.524	14.716	14.537	14.525	14.631
PM15B	C07	Fusidic acid (3)	14.341	14.358	14.33	14.286	14.299	14.68	14.133	13.41	14.252	14.377	14.284	14.21	13.624	14.43
PM15B	C08	Fusidic acid (4)	13.132	13.353	13.012	13.336	12.775	14.602	12.804	12.311	13.99	14.017	13.169	13.044	12.414	12.846
PM15B	C09	1,10-Phenanthroline (1)	14.648	14.767	14.614	14.722	14.691	14.802	14.667	14.701	14.747	14.614	14.656	14.71	14.673	14.682
PM15B	C10	1,10-Phenanthroline (2)	14.481	14.512	14.414	14.49	14.513	14.708	14.522	14.564	14.529	14.23	14.25	14.546	14.616	14.533
PM15B	C11	1,10-Phenanthroline (3)	12.357	12.843	12.325	12.226	11.957	11.965	11.926	11.923	11.852	11.797	11.683	11.715	12.064	11.896
PM15B	C12	1,10-Phenanthroline (4)	13.205	12.557	12.713	12.581	12.294	12.062	12.242	12.28	12.053	12.09	12.46	11.935	12.31	11.994
PM15B	D01	Phleomycin (1)	14.736	14.749	14.745	14.787	14.73	14.736	14.811	14.78	14.751	14.798	14.692	14.758	14.762	14.812
PM15B	D02	Phleomycin (2)	12.749	14.556	14.311	14.569	14.491	14.496	14.498	14.528	13.978	14.69	14.453	14.492	14.51	14.542
PM15B	D03	Phleomycin (3)	11.165	11.291	11.354	11.394	12.778	11.213	11.054	11.169	11.469	13.17	12.018	11.435	11.101	13.706
PM15B	D04	Phleomycin (4)	11.304	11.021	10.924	10.745	10.764	10.494	10.577	10.628	10.943	11.219	10.912	10.602	10.731	10.856
PM15B	D05	Domiphen bromide (1)	14.724	14.565	14.723	14.666	14.63	14.57	14.591	14.619	14.705	14.581	14.603	14.644	14.643	14.471
PM15B	D06	Domiphen bromide (2)	14.569	14.474	14.602	14.669	14.599	14.601	14.503	14.498	14.627	14.404	14.481	14.554	14.599	14.482
PM15B	D07	Domiphen bromide (3)	12.274	10.988	11.178	11.022	13.751	14.497	13.543	13.048	13.297	13.421	11.24	13.24	13.759	12.983
PM15B	D08	Domiphen bromide (4)	11.388	11.327	10.997	11.144	10.962	11.109	11.06	11.162	11.296	11.246	11.244	11.68	11.193	10.93
PM15B	D09	Nordihydroguaiaretic acid (1)	14.799	14.782	14.741	14.769	14.614	14.696	14.698	14.676	14.755	14.683	14.668	14.663	14.698	14.571
PM15B	D10	Nordihydroguaiaretic acid (2)	14.665	14.659	14.667	14.684	14.556	14.595	14.603	14.607	14.626	14.516	14.579	14.604	14.667	14.424
PM15B	D11	Nordihydroguaiaretic acid (3)	14.63	14.614	14.608	14.634	14.5	14.547	14.555	14.541	14.551	14.424	14.507	14.547	14.623	14.339
PM15B	D12	Nordihydroguaiaretic acid (4)	14.659	14.708	14.724	14.703	14.572	14.575	14.602	14.606	14.653	14.485	14.576	14.603	14.66	14.418
PM15B	E01	Alexidine (1)	14.714	14.743	14.885	14.787	14.726	14.725	14.739	14.785	14.829	14.834	14.734	14.835	14.773	14.7
PM15B	E02	Alexidine (2)	11.475	13.058	12.855	12.171	14.502	14.477	12.379	14.374	14.404	14.106	13.816	14.592	14.477	14.35
PM15B	E03	Alexidine (3)	11.151	11.399	11.057	11.119	10.98	11.904	10.812	12.631	11.123	11.203	10.754	11.59	11.103	11.617
PM15B	E04	Alexidine (4)	10.602	10.998	10.669	10.926	10.561	10.868	10.681	10.866	11.325	11.027	11.3	11.034	11.017	10.76
PM15B	E05	5-Nitro-2-furaldehyde semicarbazone (1)	14.638	14.726	14.655	14.68	14.609	14.666	14.666	14.654	14.689	14.637	14.655	14.699	14.668	14.559
PM15B	E06	5-Nitro-2-furaldehyde semicarbazone (2)	14.603	14.699	14.636	14.656	14.564	14.661	14.647	14.601	14.588	14.614	14.548	14.683	14.622	14.614
PM15B	E07	5-Nitro-2-furaldehyde semicarbazone (3)	14.421	14.362	14.379	14.447	14.023	14.26	14.334	14.362	14.192	14.379	14.252	14.27	14.421	14.647
PM15B	E08	5-Nitro-2-furaldehyde semicarbazone (4)	11.047	11.019	11	10.996	10.922	10.868	11.025	11.27	11.016	11.779	10.939	12.371	11.358	14.123
PM15B	E09	Methyl viologen (1)	14.67	14.601	14.645	14.672	14.456	14.623	14.501	14.381	14.502	14.564	14.634	14.47	14.495	14.509
PM15B	E10	Methyl viologen (2)	14.622	14.572	14.602	14.604	14.427	14.643	14.44	14.219	14.463	14.474	14.633	14.373	14.492	14.455
PM15B	E11	Methyl viologen (3)	14.494	14.339	14.606	14.554	14.148	14.574	14.159	13.427	13.695	14.087	14.594	13.962	14.364	14.097
PM15B	E12	Methyl viologen (4)	14.464	12.091	14.331	14.505	12.083	12.672	11.881	11.766	11.718	12.084	13.627	12.083	13.36	11.84
PM15B	F01	3, 4-Dimethoxybenzyl alcohol (1)	14.773	14.746	14.715	14.78	14.649	14.711	14.768	14.715	14.736	14.773	14.731	14.731	14.729	14.729
PM15B	F02	3, 4-Dimethoxybenzyl alcohol (2)	14.484	14.516	14.412	14.585	14.281	14.175	14.482	14.315	14.385	14.434	14.485	14.377	14.486	14.042
PM15B	F03	3, 4-Dimethoxybenzyl alcohol (3)	14.126	13.961	13.839	14.163	13.197	13.149	13.96	13.521	13.17	13.298	13.961	13.492	13.956	12.351
PM15B	F04	3, 4-Dimethoxybenzyl alcohol (4)	11.249	11.22	11.538	11.663	10.986	11.325	11.501	11.461	11.425	11.184	11.291	11.509	11.615	11.052
PM15B	F05	Oleandomycin (1)	14.674	14.664	14.667	14.741	14.63	14.637	14.673	14.674	14.706	14.694	14.659	14.697	14.673	14.604
PM15B	F06	Oleandomycin (2)	14.612	14.649	14.627	14.676	14.572	14.648	14.651	14.633	14.666	14.64	14.593	14.689	14.639	14.531
PM15B	F07	Oleandomycin (3)	14.671	14.667	14.544	14.625	14.488	14.548	14.545	14.515	14.568	14.547	14.678	14.512	14.577	14.456
PM15B	F08	Oleandomycin (4)	14.565	14.391	14.267	14.314	14.363	14.418	14.4	14.201	14.271	14.146	14.584	14.217	14.374	14.107
PM15B	F09	Puromycin (1)	14.603	14.666	14.624	14.612	14.633	14.643	14.659	14.615	14.634	14.613	14.657	14.632	14.663	14.623
PM15B	F10	Puromycin (2)	14.504	14.667	14.625	14.542	14.648	14.691	14.506	14.565	14.6	14.667	14.532	14.559	14.566	14.621
PM15B	F11	Puromycin (3)	13.42	13.616	13.477	13.763	13.857	14.535	13.302	13.833	14.249	14.02	12.571	13.766	13.77	14.509
PM15B	F12	Puromycin (4)	12.44	12.131	12.298	11.981	11.932	12.908	11.91	11.77	11.898	11.825	12.001	11.673	11.893	11.918
PM15B	G01	CCCP (1)	14.714	14.694	14.659	14.762	14.771	14.754	14.697	14.751	14.749	14.743	14.442	14.7	14.73	14.738
PM15B	G02	CCCP (2)	14.329	14.515	14.429	14.61	14.637	14.747	14.555	14.577	14.633	14.532	14.074	14.53	14.5	14.655
PM15B	G03	CCCP (3)	14.283	14.293	14.1	14.277	13.882	14.408	14.093	13.671	14.033	13.771	13.998	13.613	13.969	13.742
PM15B	G04	CCCP (4)	14.646	14.591	14.629	14.632	14.452	14.86	14.617	14.327	14.64	14.654	14.615	14.585	14.489	14.533
PM15B	G05	Sodium azide (1)	14.74	14.745	14.709	14.72	14.714	14.792	14.714	14.718	14.758	14.74	14.71	14.754	14.714	14.726
PM15B	G06	Sodium azide (2)	11.511	11.961	11.198	11.561	11.616	12.925	11.492	11.921	12.992	11.518	11.108	12.133	13.021	11.865
PM15B	G07	Sodium azide (3)	10.958	11.043	11.035	11.304	10.848	11.362	11.301	11.193	11.345	11.084	11.257	11.39	11.354	10.947
PM15B	G08	Sodium azide (4)	11.138	11.236	11.193	11.294	11.063	11.204	11.246	11.031	11.347	11.16	11.043	11.21	11.336	11.126
PM15B	G09	Menadione (1)	14.778	14.808	14.736	14.775	14.773	14.75	14.788	14.728	14.778	14.718	14.713	14.792	14.71	14.771
PM15B	G10	Menadione (2)	14.791	14.785	14.85	14.869	14.791	14.824	14.875	14.759	14.866	14.789	14.76	14.867	14.739	14.819
PM15B	G11	Menadione (3)	14.769	14.746	14.748	14.755	14.756	14.748	14.772	14.602	14.75	14.742	14.743	14.72	14.653	14.786
PM15B	G12	Menadione (4)	14.185	14.643	14.504	14.43	14.575	14.244	14.558	14.228	14.569	14.614	14.507	14.5	14.517	14.55
PM15B	H01	2-Nitroimidazole (1)	14.729	14.762	14.796	14.809	14.746	14.784	14.751	14.812	14.841	14.739	14.746	14.739	14.766	14.781
PM15B	H02	2-Nitroimidazole (2)	14.593	14.505	14.635	14.608	14.471	14.431	14.57	14.58	14.576	14.542	14.392	14.433	14.554	14.496
PM15B	H03	2-Nitroimidazole (3)	13.832	13.082	12.002	13.447	12.335	12.496	12.46	13.38	12.689	13.952	13.295	13.502	13.296	14.183
PM15B	H04	2-Nitroimidazole (4)	11.801	12.001	11.443	11.928	11.607	11.848	12.16	12.069	11.603	11.84	11.588	11.699	11.822	11.476
PM15B	H05	Hydroxyurea (1)	14.749	14.762	14.737	14.711	14.723	14.697	14.747	14.768	14.744	14.703	14.804	14.738	14.735	14.737
PM15B	H06	Hydroxyurea (2)	14.605	14.717	14.557	14.631	14.478	14.607	14.757	14.642	14.502	14.709	14.69	14.657	14.602	14.557
PM15B	H07	Hydroxyurea (3)	12.166	14.397	11.649	12.632	12.688	13.762	13.813	13.831	11.803	12.719	13.609	14.286	13.456	13.221
PM15B	H08	Hydroxyurea (4)	11.974	11.743	11.687	11.578	11.448	11.77	11.731	12.021	11.597	11.652	11.489	12.422	11.698	11.586
PM15B	H09	Zinc chloride (1)	14.692	14.75	14.721	14.811	14.752	14.795	14.786	14.793	14.848	14.767	14.735	14.777	14.784	14.824
PM15B	H10	Zinc chloride (2)	14.794	14.77	14.738	14.821	14.805	14.844	14.832	14.844	14.907	14.715	14.773	14.821	14.84	14.82
PM15B	H11	Zinc chloride (3)	14.743	14.777	14.767	14.765	14.799	14.824	14.806	14.781	14.807	14.681	14.775	14.754	14.724	14.805
PM15B	H12	Zinc chloride (4)	14.866	14.831	14.808	14.758	14.825	14.87	14.879	14.785	14.827	14.765	14.847	14.712	14.664	14.844
PM16A	A01	Cefotaxime (1)	14.86	14.912	14.868	14.851	14.894	14.841	14.849	14.909	14.91	14.84	14.902	14.846	14.874	14.851
PM16A	A02	Cefotaxime (2)	14.822	14.857	14.8	14.802	14.881	14.77	14.797	14.843	14.832	14.798	14.821	14.834	14.887	14.831
PM16A	A03	Cefotaxime (3)	14.655	14.623	14.138	13.86	14.698	14.682	14.448	14.686	14.351	14.706	13.785	14.62	14.734	14.782
PM16A	A04	Cefotaxime (4)	12.808	13.533	12.077	13.035	12.157	13.126	11.582	11.976	13.295	12.137	12.039	12.25	11.358	14.528
PM16A	A05	Phosphomycin (1)	14.803	14.875	14.837	14.803	14.851	14.754	14.793	14.84	14.844	14.783	14.805	14.818	14.848	14.796
PM16A	A06	Phosphomycin (2)	14.848	14.845	14.827	14.811	14.859	14.76	14.796	14.821	14.822	14.75	14.824	14.808	14.836	14.79
PM16A	A07	Phosphomycin (3)	14.788	14.824	14.791	14.776	14.823	14.755	14.776	14.811	14.804	14.748	14.872	14.758	14.819	14.783
PM16A	A08	Phosphomycin (4)	14.758	14.808	14.755	14.763	14.772	14.778	14.769	14.791	14.783	14.729	14.759	14.758	14.768	14.75
PM16A	A09	5-Chloro-7-iodo-8-hydroxyquinoline (1)	14.832	14.79	14.788	14.791	14.75	14.717	14.783	14.757	14.734	14.741	14.712	14.661	14.725	14.661
PM16A	A10	5-Chloro-7-iodo-8-hydroxyquinoline (2)	13.249	13.271	13.242	13.145	12.451	12.455	12.678	12.421	12.459	12.369	12.897	12.223	12.078	12.005
PM16A	A11	5-Chloro-7-iodo-8-hydroxyquinoline (3)	13.42	13.465	13.352	13.363	12.703	12.471	12.725	12.526	12.442	12.593	12.886	12.368	12.348	12.18
PM16A	A12	5-Chloro-7-iodo-8-hydroxyquinoline (4)	13.658	14.482	13.487	14.322	14.247	13.833	13.295	13.311	13.776	13.038	13.185	13.399	12.858	13.318
PM16A	B01	Norfloxacin (1)	14.733	14.744	14.766	14.797	14.746	14.773	14.759	14.787	14.806	14.74	14.757	14.796	14.818	14.712
PM16A	B02	Norfloxacin (2)	14.668	14.752	14.643	14.738	14.688	14.708	14.666	14.718	14.752	14.64	14.654	14.683	14.754	14.589
PM16A	B03	Norfloxacin (3)	14.417	14.481	14.56	14.565	14.553	14.714	14.227	14.675	14.715	14.638	14.376	14.59	14.546	14.624
PM16A	B04	Norfloxacin (4)	11.734	11.929	11.537	11.338	11.301	13.055	11.006	11.296	11.831	11.32	11.43	11.765	11.099	14.683
PM16A	B05	Sulfanilamide (1)	14.767	14.816	14.775	14.77	14.745	14.776	14.757	14.741	14.798	14.76	14.754	14.783	14.791	14.74
PM16A	B06	Sulfanilamide (2)	14.748	14.83	14.809	14.747	14.777	14.782	14.752	14.737	14.801	14.74	14.774	14.766	14.779	14.75
PM16A	B07	Sulfanilamide (3)	14.698	14.776	14.728	14.733	14.735	14.753	14.713	14.7	14.737	14.721	14.727	14.715	14.738	14.683
PM16A	B08	Sulfanilamide (4)	14.676	14.777	14.669	14.546	14.671	14.774	14.696	14.662	14.708	14.647	14.708	14.664	14.685	14.58
PM16A	B09	Trimethoprim (1)	14.657	14.72	14.544	14.669	14.63	14.541	14.661	14.699	14.71	14.348	14.639	14.608	14.522	14.475
PM16A	B10	Trimethoprim (2)	14.652	14.699	14.524	14.488	14.557	14.161	14.664	14.673	14.676	14.112	14.56	14.533	14.193	14.506
PM16A	B11	Trimethoprim (3)	14.606	14.659	13.481	13.839	14.473	13.155	14.657	14.65	14.649	11.997	14.573	14.512	11.64	14.459
PM16A	B12	Trimethoprim (4)	14.672	14.718	13.497	13.943	14.549	12.242	14.722	14.741	14.734	12.156	14.6	14.584	13.248	14.593
PM16A	C01	Dichlofluanid (1)	14.639	14.746	14.769	14.817	14.686	14.783	14.696	14.71	14.774	14.697	14.573	14.715	14.746	14.731
PM16A	C02	Dichlofluanid (2)	14.227	14.642	14.634	14.706	14.594	14.728	14.609	14.614	14.588	14.625	14.574	14.323	14.669	14.566
PM16A	C03	Dichlofluanid (3)	14.618	14.599	14.58	14.639	14.544	14.601	14.577	14.498	14.611	14.594	14.543	14.505	14.583	14.487
PM16A	C04	Dichlofluanid (4)	14.572	12.876	14.509	14.589	14.412	14.583	13.264	13.967	14.516	14.603	13.091	13.108	14.319	14.379
PM16A	C05	Protamine sulfate (1)	14.602	14.751	14.627	14.684	14.707	14.656	14.663	14.565	14.692	14.696	14.61	14.714	14.665	14.686
PM16A	C06	Protamine sulfate (2)	13.642	11.777	14.303	14.604	12.728	11.143	14.056	12.249	12.209	13.241	12.132	14.457	12.458	12.491
PM16A	C07	Protamine sulfate (3)	12.028	11.678	12.285	11.664	11.56	11.302	12.498	11.329	11.611	11.087	12.067	11.191	11.239	11.381
PM16A	C08	Protamine sulfate (4)	12.2	11.934	11.261	11.808	11.48	11.222	11.841	11.229	11.417	11.644	11.778	11.272	11.154	11.644
PM16A	C09	Cetylpyridinium chloride (1)	14.728	14.628	14.682	14.675	14.628	14.741	14.558	14.622	14.671	14.414	14.718	14.545	14.659	14.547
PM16A	C10	Cetylpyridinium chloride (2)	14.616	14.596	14.593	14.631	14.544	14.754	14.452	14.44	14.555	14.095	14.52	14.428	14.531	14.309
PM16A	C11	Cetylpyridinium chloride (3)	12.818	12.391	12.304	12.684	14.115	14.116	12.963	13.035	13.121	11.526	13.422	11.639	11.583	11.689
PM16A	C12	Cetylpyridinium chloride (4)	13.027	12.537	12.794	12.808	12.117	12.367	12.513	12.108	12.211	12.137	12.364	12.059	11.937	11.936
PM16A	D01	1-Chloro-2,4-dinitrobenzene (1)	14.763	14.831	14.802	14.83	14.808	14.818	14.782	14.798	14.865	14.826	14.788	14.795	14.827	14.781
PM16A	D02	1-Chloro-2,4-dinitrobenzene (2)	14.704	14.698	14.679	14.728	14.688	14.671	14.673	14.667	14.725	14.727	14.643	14.688	14.545	14.591
PM16A	D03	1-Chloro-2,4-dinitrobenzene (3)	12.103	11.527	11.694	11.986	11.558	11.59	12.249	11.479	11.781	12.84	11.457	12.006	11.744	11.413
PM16A	D04	1-Chloro-2,4-dinitrobenzene (4)	12.039	11.82	12.121	11.74	11.667	11.733	11.908	11.796	11.725	11.644	11.59	11.792	11.663	11.675
PM16A	D05	Diamide (1)	14.677	14.679	14.686	14.703	14.683	14.647	14.703	14.686	14.718	14.709	14.637	14.678	14.668	14.639
PM16A	D06	Diamide (2)	14.638	14.539	14.721	14.665	14.677	14.65	14.723	14.619	14.609	14.665	14.592	14.674	14.553	14.657
PM16A	D07	Diamide (3)	14.378	14.324	14.245	14.27	14.208	14.3	14.306	14.147	14.214	13.724	14.09	14.237	14.318	13.779
PM16A	D08	Diamide (4)	12.474	12.135	11.488	11.715	11.716	11.734	11.602	11.815	11.815	11.376	11.864	11.581	11.721	11.464
PM16A	D09	Cinoxacin (1)	14.624	14.724	14.673	14.694	14.669	14.686	14.712	14.7	14.695	14.711	14.593	14.672	14.695	14.63
PM16A	D10	Cinoxacin (2)	13.213	13.881	14.425	14.46	13.95	14.585	13.924	14.182	14.322	14.408	12.411	14.413	14.004	14.591
PM16A	D11	Cinoxacin (3)	12.408	12.082	11.922	11.976	14.096	11.696	11.718	11.787	11.655	11.596	11.877	11.588	13.029	14.541
PM16A	D12	Cinoxacin (4)	12.746	12.538	12.639	12.823	11.953	12.152	12.181	12	12.118	12.145	12.292	12.077	13.224	14.761
PM16A	E01	Streptomycin (1)	14.794	14.846	14.777	14.812	14.799	14.813	14.801	14.829	14.836	14.807	14.776	14.8	14.862	14.831
PM16A	E02	Streptomycin (2)	14.702	14.748	14.745	14.712	14.732	14.715	14.682	14.7	14.728	14.71	14.705	14.693	14.708	14.733
PM16A	E03	Streptomycin (3)	14.685	14.712	14.685	14.686	14.721	14.698	14.722	14.675	14.74	14.714	14.696	14.682	14.722	14.662
PM16A	E04	Streptomycin1 (4)	14.671	14.482	14.723	14.36	14.717	14.684	14.692	14.409	14.731	14.741	14.769	14.719	14.735	14.674
PM16A	E05	5-Azacytidine (1)	14.715	14.744	14.692	14.722	14.737	14.682	14.745	14.711	14.75	14.747	14.694	14.699	14.753	14.635
PM16A	E06	5-Azacytidine (2)	14.8	14.792	14.755	14.738	14.755	14.709	14.713	14.709	14.736	14.717	14.684	14.743	14.776	14.7
PM16A	E07	5-Azacytidine (3)	14.708	14.769	14.763	14.721	14.743	14.73	14.687	14.706	14.733	14.711	14.715	14.769	14.741	14.712
PM16A	E08	5-Azacytidine (4)	14.669	14.762	14.692	14.68	14.723	14.694	14.687	14.707	14.717	14.659	14.687	14.651	14.701	14.664
PM16A	E09	Rifamycin SV (1)	14.598	14.888	14.772	14.767	14.745	14.768	14.734	14.719	14.76	14.754	14.665	14.719	14.707	14.752
PM16A	E10	Rifamycin SV (2)	14.631	14.758	14.665	14.731	14.768	14.802	14.684	14.719	14.73	14.542	14.767	14.604	14.661	14.73
PM16A	E11	Rifamycin SV (3)	14.584	14.773	14.597	14.694	14.79	14.818	14.546	14.712	14.742	14.638	14.835	14.615	14.622	14.802
PM16A	E12	Rifamycin SV (4)	14.315	14.817	14.28	14.431	14.773	14.8	14.143	14.774	14.392	14.558	14.828	14.587	14.493	14.825
PM16A	F01	Potassium tellurite (1)	14.246	14.417	14.075	14.161	12.153	12.444	13.003	13.054	14.583	13.583	12.559	13.833	12.869	12.408
PM16A	F02	Potassium tellurite (2)	13.84	14.169	12.475	12.973	11.87	11.799	11.738	11.85	14.307	12.679	11.517	12.64	11.804	11.505
PM16A	F03	Potassium tellurite (3)	13.343	13.94	11.557	12.371	11.335	11.382	11.496	11.675	13.723	12.161	11.207	12.261	11.839	11.163
PM16A	F04	Potassium tellurite (4)	11.202	13.848	11.195	11.638	10.881	11.261	11.105	11.423	13.551	11.111	10.874	11.357	11.181	10.898
PM16A	F05	Sodium selenite (1)	14.551	14.572	14.562	14.661	13.821	13.838	14.42	14.11	14.206	14.525	14.547	14.376	14.249	13.643
PM16A	F06	Sodium selenite (2)	14.319	14.588	14.464	14.566	13.98	13.831	14.399	13.884	14.233	14.477	14.526	14.311	14.353	13.767
PM16A	F07	Sodium selenite (3)	12.796	14.52	13.73	14.198	14.124	13.978	14.313	14.025	14.2	14.416	14.424	14.249	14.086	13.809
PM16A	F08	Sodium selenite (4)	11.464	14.459	12.768	13.901	13.902	13.829	14.126	14.097	14.161	14.266	14.334	14.009	14.096	13.711
PM16A	F09	Aluminum sulfate (1)	14.737	14.776	14.811	14.769	14.775	14.734	14.686	14.716	14.759	14.71	14.848	14.753	14.757	14.754
PM16A	F10	Aluminum sulfate (2)	14.79	14.792	14.712	14.721	14.733	14.74	14.654	14.671	14.69	14.733	14.701	14.677	14.713	14.691
PM16A	F11	Aluminum sulfate (3)	14.799	14.836	14.684	14.686	14.775	14.724	14.72	14.705	14.776	14.636	14.789	14.614	14.707	14.719
PM16A	F12	Aluminum sulfate (4)	14.923	14.818	14.782	14.827	14.739	14.853	14.82	14.753	14.83	14.755	14.809	14.721	14.761	14.714
PM16A	G01	Chromium chloride (1)	14.813	14.825	14.785	14.775	14.807	14.805	14.728	14.784	14.8	14.792	14.8	14.784	14.777	14.799
PM16A	G02	Chromium chloride (2)	14.84	14.79	14.805	14.752	14.716	14.766	14.662	14.65	14.744	14.788	14.71	14.735	14.675	14.76
PM16A	G03	Chromium chloride (3)	14.897	14.814	14.718	14.768	14.705	14.783	14.692	14.641	14.71	14.69	14.839	14.711	14.725	14.71
PM16A	G04	Chromium chloride (4)	14.916	14.885	14.906	14.895	14.88	14.815	14.785	14.777	14.799	14.895	14.931	14.894	14.746	14.746
PM16A	G05	Ferric chloride (1)	14.809	14.796	14.863	14.815	14.763	14.825	14.794	14.777	14.821	14.822	14.885	14.855	14.792	14.777
PM16A	G06	Ferric chloride (2)	14.839	14.862	14.803	14.876	14.778	14.749	14.783	14.776	14.805	14.808	14.769	14.81	14.811	14.763
PM16A	G07	Ferric chloride (3)	14.976	14.876	14.911	14.882	14.85	14.742	14.878	14.839	14.917	14.826	14.963	14.848	14.804	14.859
PM16A	G08	Ferric chloride (4)	14.832	14.813	14.774	14.822	14.696	14.809	14.772	14.628	14.774	14.824	14.627	14.76	14.694	14.702
PM16A	G09	L-Glutamic acid gamma-hydroxamate (1)	14.521	14.701	14.687	14.723	14.71	14.696	14.685	14.72	14.761	14.724	14.643	14.753	14.737	14.679
PM16A	G10	L-Glutamic acid gamma-hydroxamate (2)	14.553	14.771	14.618	14.7	14.713	14.688	14.664	14.672	14.726	14.601	14.636	14.606	14.715	14.603
PM16A	G11	L-Glutamic acid gamma-hydroxamate (3)	14.387	14.597	14.509	14.509	14.6	14.566	14.654	14.568	14.709	14.636	14.564	14.339	14.571	14.521
PM16A	G12	L-Glutamic acid gamma-hydroxamate (4)	14.377	14.62	14.46	14.519	14.645	14.728	14.72	14.616	14.784	14.627	14.444	14.49	14.55	14.534
PM16A	H01	Glycine hydroxamate (1)	14.371	14.514	14.497	14.577	14.381	14.705	14.649	14.588	14.449	14.483	14.58	14.351	14.537	14.272
PM16A	H02	Glycine hydroxamate (2)	11.303	11.555	11.582	12.068	11.411	11.899	11.588	12.168	12.032	12.026	11.24	11.751	11.64	11.418
PM16A	H03	Glycine hydroxamate (3)	10.766	10.823	10.954	11.751	10.835	11.202	11.126	11.268	11.513	11.289	10.588	11.453	11.416	10.913
PM16A	H04	Glycine hydroxamate (4)	11.119	11.558	11.126	11.754	11.177	11.641	11.318	11.587	11.792	11.943	11.042	11.391	11.336	11.085
PM16A	H05	Chloroxylenol (1)	14.775	14.833	14.788	14.781	14.8	14.816	14.807	14.8	14.861	14.795	14.777	14.777	14.787	14.778
PM16A	H06	Chloroxylenol (2)	14.748	14.793	14.762	14.759	14.823	14.838	14.822	14.873	14.884	14.821	14.725	14.78	14.816	14.792
PM16A	H07	Chloroxylenol (3)	14.754	14.711	14.655	14.641	14.721	14.807	14.703	14.798	14.817	14.675	14.493	14.624	14.773	14.773
PM16A	H08	Chloroxylenol (4)	13.832	13.643	12.715	13.92	13.044	13.314	13.568	13.031	13.028	12.882	13.493	12.893	13.085	12.467
PM16A	H09	Sorbic Acid (1)	14.822	14.821	14.74	14.783	14.862	14.87	14.847	14.853	14.879	14.748	14.814	14.818	14.858	14.801
PM16A	H10	Sorbic Acid (2)	14.818	14.829	14.72	14.886	14.861	14.887	14.89	14.892	14.893	14.759	14.807	14.853	14.91	14.787
PM16A	H11	Sorbic Acid (3)	14.799	14.801	14.744	14.732	14.832	14.803	14.859	14.877	14.788	14.745	14.785	14.786	14.842	14.808
PM16A	H12	Sorbic Acid (4)	14.664	14.717	14.684	14.751	14.761	14.788	14.862	14.831	14.744	14.736	14.66	14.74	14.842	14.801
PM17A	A01	D-Serine (1)	14.834	14.883	14.847	14.858	14.931	14.847	14.688	14.762	14.89	14.685	14.837	14.857	14.893	14.693
PM17A	A02	D-Serine (2)	13.66	14.877	14.888	14.896	14.783	13.874	11.577	13.329	14.831	11.85	14.787	14.93	14.81	12.16
PM17A	A03	D-Serine (3)	11.309	14.733	14.138	14.104	12.751	11.534	11.17	11.204	14.663	10.447	12.912	13.845	14.738	10.743
PM17A	A04	D-Serine (4)	11.286	11.131	11.4	12.002	11.229	11.574	11.262	11.481	11.148	10.875	10.953	11.657	11.307	10.901
PM17A	A05	b-Chloro-L-alanine (1)	14.69	14.843	14.734	14.775	14.763	14.802	14.713	14.794	14.727	14.709	14.713	14.737	14.759	14.717
PM17A	A06	b-Chloro-L-alanine (2)	14.718	14.627	14.667	14.65	14.665	14.634	14.679	14.714	14.659	14.676	14.558	14.683	14.693	14.586
PM17A	A07	b-Chloro-L-alanine (3)	14.436	14.218	14.089	14.275	14.21	14.246	14.124	14.085	13.731	14.477	14.036	13.686	12.986	12.913
PM17A	A08	b-Chloro-L-alanine (4)	13.98	11.534	13.268	13.246	11.727	12.098	12.109	12.933	11.968	13.495	11.536	11.741	11.459	10.991
PM17A	A09	Thiosalicylate (1)	14.717	14.78	14.742	14.757	14.414	14.773	14.794	14.823	14.812	14.789	14.761	14.721	14.81	14.786
PM17A	A10	Thiosalicylate (2)	14.72	14.69	14.742	14.759	14.719	14.735	14.815	14.795	14.764	14.753	14.678	14.69	14.779	14.717
PM17A	A11	Thiosalicylate (3)	14.61	14.558	14.605	14.679	14.544	14.465	14.682	14.664	14.607	14.679	14.499	14.519	14.659	14.584
PM17A	A12	Thiosalicylate (4)	14.493	14.202	14.382	14.499	14.227	14.402	14.538	14.456	14.42	14.407	14.313	14.222	14.447	13.861
PM17A	B01	Sodium salicylate (1)	14.623	14.58	14.703	14.672	14.631	14.65	14.566	14.341	14.463	14.618	14.517	14.653	14.619	14.68
PM17A	B02	Sodium salicylate (2)	14.153	14.304	14.253	14.343	14.116	14.016	14.161	13.48	13.641	13.887	14.051	14.115	14.208	13.695
PM17A	B03	Sodium salicylate (3)	11.799	13.288	12.243	12.946	12.862	12.057	12.694	12.257	12.33	11.981	12.459	13.004	13.282	12.015
PM17A	B04	Sodium salicylate (4)	10.926	11.468	11.174	11.572	11.112	11.12	11.126	10.987	11.011	10.823	10.644	11.37	10.942	10.809
PM17A	B05	Hygromycin B (1)	14.704	14.782	14.728	14.728	14.727	14.664	14.706	14.719	14.748	14.72	14.685	14.753	14.754	14.709
PM17A	B06	Hygromycin B (2)	14.676	14.735	14.748	14.727	14.748	14.711	14.749	14.759	14.731	14.737	14.696	14.743	14.755	14.714
PM17A	B07	Hygromycin B (3)	14.787	14.72	14.727	14.743	14.711	14.682	14.712	14.716	14.693	14.795	14.652	14.701	14.702	14.663
PM17A	B08	Hygromycin B (4)	14.65	14.683	14.644	14.646	14.64	14.638	14.669	14.682	14.632	14.721	14.642	14.592	14.643	14.713
PM17A	B09	Ethionamide (1)	14.738	14.707	14.706	14.705	14.64	14.703	14.705	14.66	14.737	14.738	14.696	14.609	14.643	14.537
PM17A	B10	Ethionamide (2)	14.629	14.579	14.596	14.688	14.489	14.483	14.572	14.543	14.578	14.584	14.591	14.482	14.576	14.192
PM17A	B11	Ethionamide (3)	14.55	14.549	14.569	14.582	14.392	14.172	14.543	14.508	14.498	14.569	14.547	14.398	14.514	13.988
PM17A	B12	Ethionamide (4)	14.57	14.58	14.568	14.579	14.416	14.241	14.545	14.506	14.442	14.568	14.579	14.405	14.498	14.106
PM17A	C01	4-Aminopyridine (1)	14.769	14.812	14.802	14.779	14.793	14.653	14.741	14.754	14.757	14.836	14.741	14.762	14.718	14.763
PM17A	C02	4-Aminopyridine (2)	14.608	14.684	14.75	14.7	14.698	14.54	14.61	14.637	14.654	14.755	14.62	14.745	14.665	14.665
PM17A	C03	4-Aminopyridine (3)	14.638	14.693	14.715	14.648	14.697	14.598	14.641	14.639	14.682	14.683	14.638	14.662	14.642	14.632
PM17A	C04	4-Aminopyridine (4)	14.703	14.721	14.842	14.722	14.696	14.642	14.584	14.632	14.648	14.738	14.779	14.707	14.594	14.727
PM17A	C05	Sulfachloropyridazine (1)	14.751	14.779	14.782	14.723	14.786	14.651	14.735	14.669	14.808	14.759	14.71	14.772	14.706	14.694
PM17A	C06	Sulfachloropyridazine (2)	14.642	14.808	14.768	14.652	14.779	14.69	14.728	14.68	14.81	14.743	14.688	14.758	14.75	14.699
PM17A	C07	Sulfachloropyridazine (3)	14.687	14.757	14.73	14.455	14.753	14.636	14.701	14.653	14.788	14.704	14.671	14.708	14.699	14.688
PM17A	C08	Sulfachloropyridazine (4)	14.727	14.85	14.737	14.202	14.72	14.615	14.716	14.678	14.732	14.768	14.73	14.686	14.682	14.66
PM17A	C09	Sulfamonomethoxine (1)	14.628	14.769	14.711	14.657	14.741	14.626	14.702	14.655	14.714	14.691	14.7	14.657	14.678	14.691
PM17A	C10	Sulfamonomethoxine (2)	14.578	14.718	14.701	14.565	14.688	14.658	14.629	14.615	14.647	14.649	14.634	14.592	14.645	14.618
PM17A	C11	Sulfamonomethoxine (3)	14.652	14.704	14.661	14.426	14.7	14.668	14.651	14.613	14.68	14.634	14.675	14.546	14.615	14.597
PM17A	C12	Sulfamonomethoxine (4)	14.749	14.803	14.761	14.236	14.765	14.714	14.818	14.739	14.75	14.717	14.727	14.684	14.74	14.715
PM17A	D01	Oxycarboxin (1)	14.541	14.347	14.579	14.54	14.643	14.205	14.619	14.646	14.517	14.629	14.074	14.455	14.437	14.646
PM17A	D02	Oxycarboxin (2)	13.8	13.888	12.859	13.73	13.958	13.062	14.05	13.779	13.493	13.636	12.809	13.914	13.77	13.309
PM17A	D03	Oxycarboxin (3)	12.082	11.505	11.761	11.768	11.622	11.436	11.381	11.376	11.514	11.174	11.058	11.785	11.306	11.293
PM17A	D04	Oxycarboxin (4)	11.098	10.989	11.398	11.541	10.862	11.179	11.014	10.791	11.151	10.803	10.854	11.312	10.951	11.38
PM17A	D05	Aminotriazole (1)	14.752	14.719	14.697	14.687	14.663	14.657	14.58	14.522	14.677	14.757	14.64	14.656	14.602	14.603
PM17A	D06	Aminotriazole (2)	14.668	14.699	14.694	14.699	14.647	14.591	14.587	14.418	14.639	14.738	14.628	14.633	14.576	14.603
PM17A	D07	Aminotriazole (3)	14.572	14.629	14.614	14.651	14.508	14.556	14.419	14.256	14.397	14.55	14.462	14.543	14.338	14.184
PM17A	D08	Aminotriazole (4)	14.398	14.198	14.238	14.341	13.713	13.449	13.962	13.865	12.341	13.464	14.084	13.909	13.816	13.211
PM17A	D09	Chlorpromazine (1)	14.654	14.773	14.688	14.691	14.744	14.678	14.748	14.716	14.789	14.812	14.678	14.712	14.705	14.732
PM17A	D10	Chlorpromazine (2)	14.587	14.729	14.722	14.589	14.739	14.679	14.593	14.736	14.689	14.519	14.573	14.674	14.705	14.664
PM17A	D11	Chlorpromazine (3)	11.651	12.126	11.464	12.036	13.673	13.335	13.428	13.376	13.466	12.883	13.084	13.538	13.919	13.536
PM17A	D12	Chlorpromazine (4)	12.497	12.253	12.249	12.852	12.059	12.341	12.207	12.048	11.994	11.805	12.265	12.056	12.117	11.702
PM17A	E01	Niaproof (1)	14.872	14.815	14.928	14.824	14.797	14.758	14.715	14.762	14.743	14.803	14.724	14.787	14.73	14.786
PM17A	E02	Niaproof (2)	14.608	14.502	14.672	14.604	14.518	14.572	14.482	14.471	14.477	14.555	14.381	14.545	14.533	14.426
PM17A	E03	Niaproof (3)	14.566	14.571	14.657	14.57	14.534	14.701	14.356	14.248	14.251	14.514	14.289	14.412	14.471	14.428
PM17A	E04	Niaproof (4)	14.144	14.224	14.386	14.306	13.916	14.125	14.071	13.641	13.952	14.004	13.38	14.233	14.293	13.287
PM17A	E05	Compound 48/80 (1)	14.628	14.766	14.781	14.73	14.78	14.719	14.722	14.713	14.804	14.752	14.653	14.761	14.658	14.723
PM17A	E06	Compound 48/80 (2)	14.677	14.759	14.8	14.709	14.675	14.687	14.681	14.692	14.792	14.761	14.681	14.736	14.688	14.687
PM17A	E07	Compound 48/80 (3)	14.515	14.535	14.507	14.489	14.606	14.324	14.054	14.469	14.694	14.529	14.356	14.564	13.882	13.108
PM17A	E08	Compound 48/80 (4)	13.965	13.187	11.629	11.567	13.196	11.56	11.429	11.968	13.223	10.944	12.238	11.325	11.995	11.33
PM17A	E09	Sodium tungstate (1)	14.52	14.702	14.723	14.697	14.686	14.655	14.621	14.481	14.501	14.531	14.638	14.596	14.588	14.552
PM17A	E10	Sodium tungstate (2)	14.584	14.67	14.701	14.687	14.706	14.74	14.523	14.438	14.385	13.988	14.688	14.612	14.495	14.38
PM17A	E11	Sodium tungstate (3)	14.379	14.578	14.479	14.553	14.509	14.602	14.31	14.166	14.308	12.451	14.578	14.463	14.105	13.177
PM17A	E12	Sodium tungstate (4)	13.65	14.349	14.091	14.368	13.795	13.879	13.854	13.159	13.871	12.165	14.449	13.75	13.893	12.214
PM17A	F01	Lithium chloride (1)	14.779	14.684	14.828	14.786	14.709	14.774	14.735	14.542	14.752	14.878	14.808	14.764	14.65	14.701
PM17A	F02	Lithium chloride (2)	14.295	13.343	14.528	14.561	13.42	14.615	12.356	13.882	14.275	12.477	14.119	14.168	12.809	13.887
PM17A	F03	Lithium chloride (3)	12.587	11.788	12.084	11.987	12.048	14.404	11.952	11.751	13.685	11.904	11.902	13.289	11.626	11.918
PM17A	F04	Lithium chloride (4)	11.776	11.734	12.496	12.375	11.567	11.563	11.478	11.65	11.694	11.512	11.502	11.728	11.649	11.674
PM17A	F05	D,L-Methionine hydroxamate (1)	14.575	14.655	14.775	14.693	14.663	14.729	14.615	14.595	14.647	14.705	14.574	14.696	14.691	14.588
PM17A	F06	D,L-Methionine hydroxamate (2)	14.542	14.616	14.715	14.65	14.58	14.644	14.561	14.513	14.553	14.677	14.606	14.628	14.594	14.607
PM17A	F07	D,L-Methionine hydroxamate (3)	14.39	13.177	14.102	14.378	13.236	14.231	13.478	13.295	14.365	14.084	13.701	13.788	12.766	13.621
PM17A	F08	D,L-Methionine hydroxamate (4)	12.639	12.102	12.245	13.638	11.875	11.588	11.781	12.084	12.841	11.754	12.109	11.761	11.885	11.636
PM17A	F09	Tannic acid (1)	14.777	14.879	14.934	14.94	14.834	14.856	14.872	14.82	14.855	14.905	14.845	14.868	14.737	14.761
PM17A	F10	Tannic acid (2)	14.867	14.881	14.947	14.937	14.885	14.91	14.918	14.909	14.907	14.893	14.873	14.935	14.794	14.839
PM17A	F11	Tannic acid (3)	15.016	15.004	15.074	15.028	14.958	15.061	15.033	14.995	15.014	14.982	15.01	14.99	14.948	14.951
PM17A	F12	Tannic acid (4)	15.255	15.255	15.255	15.255	15.255	15.255	15.255	15.255	15.255	15.255	15.255	15.255	15.255	15.255
PM17A	G01	Chlorambucil (1)	14.651	14.729	14.764	14.797	14.737	14.732	14.752	14.739	14.731	14.745	14.695	14.779	14.77	14.682
PM17A	G02	Chlorambucil (2)	14.724	14.687	14.735	14.686	14.689	14.691	14.697	14.675	14.671	14.713	14.715	14.716	14.676	14.573
PM17A	G03	Chlorambucil (3)	14.69	14.623	14.648	14.6	14.575	14.48	14.642	14.56	14.579	14.638	14.545	14.594	14.614	14.307
PM17A	G04	Chlorambucil (4)	14.328	14.211	14.235	14.384	14.113	13.637	14.259	14.093	14.042	13.991	14.096	14.034	14.377	13.381
PM17A	G05	Cefamandole (1)	14.693	14.728	14.881	14.804	14.742	14.74	14.707	14.736	14.728	14.808	14.697	14.775	14.786	14.692
PM17A	G06	Cefamandole (2)	14.682	14.759	14.888	14.778	14.751	14.73	14.737	14.735	14.77	14.812	14.709	14.788	14.772	14.717
PM17A	G07	Cefamandole (3)	14.758	14.765	14.845	14.616	14.772	14.722	14.738	14.761	14.562	14.808	14.679	14.727	14.738	14.746
PM17A	G08	Cefamandole (4)	14.575	14.542	14.623	13.102	14.678	14.55	14.618	14.538	13.794	14.828	14.67	14.597	11.659	14.52
PM17A	G09	Cefoperazone (1)	14.621	14.727	14.842	14.749	14.695	14.735	14.699	14.692	14.682	14.787	14.655	14.728	14.712	14.748
PM17A	G10	Cefoperazone (2)	14.629	14.696	14.799	14.681	14.697	14.721	14.736	14.661	14.659	14.734	14.632	14.692	14.672	14.68
PM17A	G11	Cefoperazone (3)	14.629	14.71	14.741	14.472	14.657	14.68	14.683	14.681	14.619	14.652	14.666	14.569	14.648	14.575
PM17A	G12	Cefoperazone (4)	14.665	14.716	14.689	13.401	14.758	14.706	14.78	14.765	14.34	14.687	14.746	14.513	14.53	14.543
PM17A	H01	Cefsulodin (1)	14.897	14.869	14.857	14.805	14.9	14.842	14.852	14.879	14.871	14.85	14.825	14.812	14.876	14.805
PM17A	H02	Cefsulodin (2)	14.86	14.825	14.907	14.796	14.852	14.738	14.785	14.826	14.813	14.798	14.785	14.837	14.843	14.772
PM17A	H03	Cefsulodin (3)	14.76	14.853	14.876	14.798	14.84	14.709	14.779	14.814	14.788	14.787	14.805	14.81	14.799	14.761
PM17A	H04	Cefsulodin (4)	14.444	14.399	14.496	13.257	14.692	13.358	14.629	14.583	11.64	14.8	14.674	14.441	14.486	13.859
PM17A	H05	Caffeine (1)	14.743	14.768	14.773	14.798	14.835	14.724	14.738	14.792	14.737	14.731	14.731	14.732	14.786	14.686
PM17A	H06	Caffeine (2)	14.658	14.744	14.747	14.7	14.807	14.72	14.71	14.783	14.724	14.754	14.74	14.692	14.767	14.661
PM17A	H07	Caffeine (3)	14.503	14.587	14.639	14.672	14.631	14.56	14.451	14.574	14.45	14.592	14.401	14.457	14.513	14.357
PM17A	H08	Caffeine (4)	12.253	12.253	12.076	11.861	11.955	12.196	11.782	12.357	11.832	11.697	11.853	11.581	11.711	11.802
PM17A	H09	Phenylarsine oxide (1)	14.804	14.801	14.826	14.765	14.855	14.785	14.781	14.788	14.796	14.843	14.802	14.754	14.769	14.781
PM17A	H10	Phenylarsine oxide (2)	14.785	14.873	14.818	14.748	14.883	14.777	14.84	14.804	14.82	14.868	14.863	14.746	14.776	14.775
PM17A	H11	Phenylarsine oxide (3)	14.757	14.799	14.77	14.735	14.79	14.721	14.79	14.783	14.802	14.749	14.798	14.728	14.77	14.713
PM17A	H12	Phenylarsine oxide (4)	14.798	14.853	14.761	14.725	14.808	14.737	14.812	14.81	14.831	14.791	14.806	14.746	14.797	14.778
PM18C	A01	Ketoprofen (1)	14.912	14.892	14.918	14.902	14.923	14.894	14.913	14.918	14.907	14.889	14.919	14.847	14.883	14.841
PM18C	A02	Ketoprofen (2)	14.872	14.847	14.807	14.836	14.861	14.87	14.839	14.85	14.827	14.849	14.822	14.816	14.876	14.814
PM18C	A03	Ketoprofen (3)	14.53	14.66	14.723	14.735	14.753	14.705	14.736	14.779	14.77	14.752	14.614	14.654	14.767	14.676
PM18C	A04	Ketoprofen (4)	13.893	13.862	13.8	14.25	14.322	13.748	13.484	13.709	13.409	13.376	13.55	13.173	13.351	13.425
PM18C	A05	Pyrophosphate (1)	14.886	14.884	14.798	14.812	14.907	14.85	14.807	14.862	14.831	14.779	14.829	14.794	14.797	14.823
PM18C	A06	Pyrophosphate (2)	14.876	14.869	14.786	14.832	14.885	14.911	14.826	14.831	14.777	14.785	14.831	14.779	14.752	14.805
PM18C	A07	Pyrophosphate (3)	14.795	14.77	14.706	14.69	14.773	14.852	14.642	14.659	14.601	14.725	14.693	14.731	14.607	14.735
PM18C	A08	Pyrophosphate (4)	14.664	14.242	14.417	14.354	14.656	13.985	14.462	14.268	11.35	14.728	13.662	14.542	14.239	13.915
PM18C	A09	Thiamphenicol (chloramphenicol analog) (1)	14.748	14.855	14.687	14.679	14.767	14.659	14.775	14.792	14.719	14.712	14.88	14.674	14.787	14.702
PM18C	A10	Thiamphenicol (chloramphenicol analog) (2)	14.706	14.681	14.632	14.609	14.713	14.683	14.755	14.742	14.641	14.722	14.85	14.549	14.738	14.718
PM18C	A11	Thiamphenicol (chloramphenicol analog) (3)	14.5	14.248	14.547	14.578	14.243	14.277	14.56	14.345	14.237	14.555	14.842	12.249	14.474	14.679
PM18C	A12	Thiamphenicol (chloramphenicol analog) (4)	13.325	13.261	13.018	12.973	12.31	12.836	12.707	12.241	12.386	12.466	14.864	11.934	12.512	14.683
PM18C	B01	Trifluorothymidine (1)	14.811	14.805	14.769	14.833	14.716	14.725	14.786	14.806	14.715	14.808	14.691	14.784	14.791	14.75
PM18C	B02	Trifluorothymidine (2)	14.737	14.724	14.69	14.737	14.497	14.755	14.717	14.724	14.655	14.616	14.707	14.664	14.736	14.658
PM18C	B03	Trifluorothymidine (3)	14.734	14.79	14.726	14.747	14.212	14.681	14.733	14.747	14.641	14.641	14.675	14.648	14.684	14.702
PM18C	B04	Trifluorothymidine (4)	14.769	14.718	14.72	14.683	12.936	14.578	14.684	14.715	14.43	14.68	14.587	14.65	14.586	14.561
PM18C	B05	Pipemidic Acid (1)	14.798	14.751	14.723	14.751	14.808	14.818	14.775	14.756	14.74	14.788	14.761	14.729	14.754	14.751
PM18C	B06	Pipemidic Acid (2)	14.067	13.851	14.513	14.38	14.309	14.718	13.362	14.435	14.318	14.671	12.033	14.487	13.527	14.772
PM18C	B07	Pipemidic Acid (3)	12.114	11.972	11.807	11.927	11.579	11.388	11.316	11.258	11.284	11.552	12.031	11.35	12.828	14.759
PM18C	B08	Pipemidic Acid (4)	12.079	11.775	11.445	11.361	11.567	11.345	11.371	11.316	11.117	11.303	12.129	11.099	12.744	14.688
PM18C	B09	Azathioprine (1)	14.73	14.684	14.668	14.72	14.653	14.609	14.629	14.669	14.574	14.589	14.712	14.518	14.631	14.556
PM18C	B10	Azathioprine (2)	14.59	14.532	14.592	14.61	14.504	14.365	14.569	14.53	14.458	14.539	14.439	14.369	14.519	14.475
PM18C	B11	Azathioprine (3)	14.467	14.253	14.404	14.501	14.307	13.976	14.468	14.405	14.284	14.344	14.073	13.991	14.156	14.344
PM18C	B12	Azathioprine (4)	14.506	13.724	14.033	14.294	13.409	14.348	14.372	14.299	13.672	14.327	13.633	13.374	13.626	14.442
PM18C	C01	Poly-L-lysine (1)	14.897	14.863	14.843	14.891	14.862	14.825	14.894	14.828	14.824	14.825	14.885	14.851	14.77	14.774
PM18C	C02	Poly-L-lysine (2)	14.697	14.696	14.724	14.758	14.784	14.769	14.676	14.67	14.622	14.647	14.706	14.709	14.654	14.612
PM18C	C03	Poly-L-lysine (3)	14.643	14.629	14.67	14.643	14.668	14.59	14.639	14.62	14.636	14.648	14.352	14.627	14.589	14.591
PM18C	C04	Poly-L-lysine (4)	13.864	13.735	14.623	14.582	14.087	11.241	12.967	13.676	13.036	12.598	12.457	14.614	12.703	13.608
PM18C	C05	Sulfisoxazole (1)	14.75	14.801	14.75	14.454	14.793	14.757	14.795	14.738	14.728	14.781	14.732	14.774	14.74	14.735
PM18C	C06	Sulfisoxazole (2)	14.712	14.806	14.777	14.252	14.769	14.774	14.781	14.739	14.765	14.763	14.746	14.774	14.768	14.738
PM18C	C07	Sulfisoxazole (3)	14.694	14.751	14.724	14.086	14.722	14.709	14.72	14.708	14.689	14.725	14.712	14.698	14.722	14.714
PM18C	C08	Sulfisoxazole (4)	14.694	14.772	14.678	14.038	14.681	14.705	14.727	14.684	14.675	14.695	14.687	14.67	14.69	14.685
PM18C	C09	Pentachlorophenol (1)	14.764	14.762	14.725	14.759	14.732	14.789	14.756	14.754	14.747	14.738	14.736	14.7	14.73	14.71
PM18C	C10	Pentachlorophenol (2)	14.655	14.761	14.635	14.688	14.676	14.799	14.673	14.645	14.645	14.632	14.613	14.545	14.649	14.662
PM18C	C11	Pentachlorophenol (3)	14.701	14.629	14.64	14.647	14.588	14.712	14.645	14.562	14.658	14.595	14.542	14.494	14.56	14.533
PM18C	C12	Pentachlorophenol (4)	14.432	14.282	14.364	14.507	14.708	14.469	14.502	14.55	14.464	14.701	14.041	14.34	14.372	14.623
PM18C	D01	Sodium m-arsenite (1)	12.421	14.88	14.102	13.463	14.82	14.745	14.768	14.79	14.838	14.694	14.842	14.773	14.814	14.742
PM18C	D02	Sodium m-arsenite (2)	11.488	14.592	12.798	13.219	14.471	14.47	14.38	14.428	14.681	14.237	14.584	14.453	14.547	14.273
PM18C	D03	Sodium m-arsenite (3)	11.358	12.992	11.18	12.144	12.005	12.6	11.68	11.814	14.618	11.408	12.609	12.062	11.915	11.566
PM18C	D04	Sodium m-arsenite (4)	11.147	12.533	11.197	11.557	11.202	11.727	11.321	11.637	14.606	11.292	11.802	11.409	11.675	11.538
PM18C	D05	Sodium bromate (1)	14.667	14.615	14.627	14.637	14.71	14.505	14.662	14.679	14.505	14.69	14.702	14.644	14.613	14.668
PM18C	D06	Sodium bromate (2)	14.544	14.42	14.485	14.471	14.444	13.567	14.327	14.294	14.023	14.262	14.422	14.365	14.354	14.381
PM18C	D07	Sodium bromate (3)	13.998	13.787	13.888	14.181	13.875	12.636	13.599	13.779	13.009	13.217	13.894	13.533	13.667	14.01
PM18C	D08	Sodium bromate (4)	11.773	12.278	12.856	12.616	12.571	11.441	11.727	12.82	11.525	11.286	13.018	11.922	12.104	12.864
PM18C	D09	Lidocaine (1)	14.73	14.728	14.726	14.745	14.783	14.811	14.805	14.771	14.828	14.752	14.692	14.729	14.748	14.744
PM18C	D10	Lidocaine (2)	14.67	14.673	14.672	14.639	14.842	14.86	14.686	14.738	14.781	14.639	14.658	14.686	14.668	14.86
PM18C	D11	Lidocaine (3)	12.243	11.999	12.055	11.781	12.274	14.924	13.132	11.814	11.634	12.416	12.057	12.728	12.261	13.932
PM18C	D12	Lidocaine (4)	13.008	12.878	12.969	12.93	12.31	12.526	12.641	12.471	12.311	12.356	12.521	12.372	12.367	11.898
PM18C	E01	Sodium metasilicate (1)	14.876	14.829	14.858	14.877	14.876	14.856	14.8	14.845	14.799	14.829	14.793	14.844	14.823	14.785
PM18C	E02	Sodium metasilicate (2)	14.823	14.764	14.758	14.777	14.776	14.833	14.732	14.666	14.638	14.782	14.756	14.717	14.677	14.728
PM18C	E03	Sodium metasilicate (3)	14.489	14.683	14.703	14.621	14.64	14.833	14.474	14.456	14.387	14.743	14.586	14.585	14.592	14.08
PM18C	E04	Sodium metasilicate (4)	13.786	12.879	12.973	12.002	11.942	12.388	13.012	12.939	11.748	12.156	12.62	12.376	12.365	11.574
PM18C	E05	Sodium periodate (1)	14.621	14.592	14.656	14.641	14.66	14.61	14.563	14.655	14.528	14.546	14.574	14.62	14.687	14.527
PM18C	E06	Sodium periodate (2)	13.884	14.275	14.344	14.467	13.916	14.288	13.779	14.529	14.346	14.189	14.222	14.275	14.54	14.193
PM18C	E07	Sodium periodate (3)	11.506	11.291	10.792	11.176	11.183	11.195	11.337	11.273	11.123	10.914	11.456	11.265	11.226	11.108
PM18C	E08	Sodium periodate (4)	11.569	11.297	11.23	11.066	11.309	11.231	11.513	11.162	11.075	11.053	11.435	11.058	11.107	11.167
PM18C	E09	Antimony (III) chloride (1)	14.723	14.734	14.744	14.699	14.686	14.733	14.759	14.649	14.74	14.739	14.803	14.675	14.714	14.596
PM18C	E10	Antimony (III) chloride (2)	14.106	14.741	14.359	14.321	14.651	14.757	14.71	14.606	14.747	14.665	14.753	14.569	14.642	14.592
PM18C	E11	Antimony (III) chloride (3)	12.534	14.251	12.472	12.279	12.678	14.508	13.527	13.485	14.727	13.731	14.29	13.25	13.97	13.601
PM18C	E12	Antimony (III) chloride (4)	13.609	13.464	13.12	13.262	12.664	13.012	13.155	12.521	13.559	12.819	13.298	12.566	12.818	12.253
PM18C	F01	Semicarbazide hydrochloride (1)	14.585	14.531	14.334	14.479	14.583	14.592	14.428	14.533	14.424	14.479	14.606	14.654	14.631	14.069
PM18C	F02	Semicarbazide hydrochloride (2)	14.368	14.229	13.722	14.051	13.715	13.447	13.433	13.601	12.937	13.334	14.295	14.166	14.048	12.015
PM18C	F03	Semicarbazide hydrochloride (3)	13.954	13.204	12.306	12.374	12.749	12.548	12.677	13.067	11.953	12.767	13.716	12.933	12.464	12.083
PM18C	F04	Semicarbazide hydrochloride (4)	10.944	11.113	11.26	11.866	10.971	11.034	11.06	11.175	11.15	10.868	11.308	11.417	11.302	11.162
PM18C	F05	Tinidazole (1)	14.733	14.692	14.727	14.747	14.736	14.664	14.665	14.702	14.687	14.719	14.661	14.752	14.754	14.631
PM18C	F06	Tinidazole (2)	14.725	14.707	14.705	14.714	14.745	14.64	14.671	14.728	14.705	14.708	14.683	14.719	14.749	14.621
PM18C	F07	Tinidazole (3)	14.613	14.516	14.62	14.611	14.643	14.184	14.605	14.676	14.51	14.652	14.518	14.582	14.554	14.627
PM18C	F08	Tinidazole (4)	13.874	12.422	12.258	12.669	12.784	12.467	11.943	13.686	11.827	14.555	11.57	13.297	12.271	14.618
PM18C	F09	Aztreonam (1)	14.836	14.77	14.84	14.801	14.822	14.811	14.832	14.781	14.816	14.827	14.846	14.813	14.809	14.751
PM18C	F10	Aztreonam (2)	14.747	11.75	14.599	14.622	14.67	14.782	14.368	14.589	14.535	14.782	14.065	14.669	14.699	14.73
PM18C	F11	Aztreonam (3)	12.078	11.706	11.762	11.842	12.266	12.775	11.769	11.669	11.531	13.593	11.706	13.048	12.395	14.221
PM18C	F12	Aztreonam (4)	12.554	12.48	12.633	12.377	11.927	12.082	12.102	12.093	11.871	12.005	12.241	11.877	12.194	11.751
PM18C	G01	Triclosan (1)	14.787	14.818	14.792	14.802	14.865	14.758	14.792	14.791	14.743	14.835	14.862	14.788	14.802	14.787
PM18C	G02	Triclosan (2)	14.75	14.81	14.801	14.735	14.835	14.743	14.734	14.759	14.672	14.72	14.796	14.734	14.757	14.72
PM18C	G03	Triclosan (3)	14.748	14.71	14.733	14.792	14.831	14.721	14.697	14.723	14.644	14.751	14.786	14.761	14.742	14.719
PM18C	G04	Triclosan (4)	14.745	14.75	14.803	14.74	14.793	14.765	14.724	14.758	14.7	14.838	14.833	14.808	14.744	14.785
PM18C	G05	Guanazole (1)	14.722	14.671	14.699	14.752	14.768	14.721	14.72	14.706	14.63	14.74	14.657	14.811	14.697	14.744
PM18C	G06	Guanazole (2)	14.617	14.623	14.574	14.677	14.522	14.713	14.63	14.593	14.41	14.553	14.416	14.723	14.53	14.629
PM18C	G07	Guanazole (3)	12.284	12.945	12.398	11.3	11.33	13.413	13.625	14.102	12.073	10.78	11.652	14.381	12.496	12.832
PM18C	G08	Guanazole (4)	11.641	11.316	11.004	11.483	11.104	11.422	11.418	11.767	11.159	11.126	11.636	13.058	11.179	11.154
PM18C	G09	Myricetin (1)	14.905	14.882	14.862	14.895	14.854	14.901	14.899	14.858	14.884	14.899	14.845	14.912	14.871	14.782
PM18C	G10	Myricetin (2)	14.994	14.958	14.909	14.969	14.969	14.955	14.95	14.89	14.949	14.895	14.973	14.943	14.964	14.847
PM18C	G11	Myricetin (3)	15.062	15.049	14.944	14.949	15.015	14.985	15.002	14.947	14.992	14.914	15.075	14.942	14.935	14.885
PM18C	G12	Myricetin (4)	15.097	15.081	15.037	15.004	15.054	14.992	15.042	15.006	15.035	15.023	15.081	15.006	15.015	14.969
PM18C	H01	5-Fluoro-5'-deoxyuridine (1)	14.807	14.79	14.851	14.842	14.898	14.809	14.838	14.881	14.841	14.796	14.831	14.867	14.886	14.833
PM18C	H02	5-Fluoro-5'-deoxyuridine (2)	14.768	14.749	14.828	14.839	14.798	14.802	14.795	14.825	14.764	14.76	14.786	14.815	14.817	14.795
PM18C	H03	5-Fluoro-5'-deoxyuridine (3)	14.774	14.793	14.776	14.756	14.748	14.809	14.768	14.821	14.73	14.774	14.759	14.808	14.814	14.788
PM18C	H04	5-Fluoro-5'-deoxyuridine (4)	14.78	14.842	14.834	14.74	14.661	14.798	14.825	14.818	14.768	14.798	14.867	14.864	14.77	14.802
PM18C	H05	2-Phenylphenol (1)	14.821	14.79	14.805	14.877	14.866	14.845	14.838	14.861	14.811	14.804	14.772	14.833	14.822	14.79
PM18C	H06	2-Phenylphenol (2)	14.778	14.769	14.865	14.808	14.922	14.917	14.853	14.911	14.915	14.738	14.864	14.86	14.843	14.834
PM18C	H07	2-Phenylphenol (3)	13.241	13.616	12.747	14.327	13.841	15.062	13.489	12.72	13.078	13.51	13.084	12.852	13.033	14.864
PM18C	H08	2-Phenylphenol (4)	14.487	14.485	14.437	14.716	14.588	14.976	14.408	14.134	14.385	14.28	14.31	14.312	14.405	14.394
PM18C	H09	Plumbagin (1)	15.013	14.975	15	14.928	14.954	15.019	14.985	14.944	14.985	14.944	14.985	14.988	14.996	14.873
PM18C	H10	Plumbagin (2)	14.882	15	14.944	14.942	15.042	15.075	15.016	14.99	14.996	14.967	14.761	15.011	15.056	14.953
PM18C	H11	Plumbagin (3)	14.978	14.949	14.934	14.911	14.99	14.989	14.977	14.959	14.917	14.994	14.884	14.906	14.907	14.953
PM18C	H12	Plumbagin (4)	14.078	14.571	13.93	14.089	13.381	14.534	13.98	14.174	13.671	15.043	13.818	13.446	13.97	15
PM19	A01	Josamycin (1)	14.766	14.818	14.793	14.887	14.767	14.875	14.841	14.894	14.837	14.849	14.82	14.78	14.812	14.819
PM19	A02	Josamycin (2)	14.592	14.702	14.715	14.747	14.682	14.834	14.722	14.799	14.763	14.753	14.562	14.723	14.655	14.733
PM19	A03	Josamycin (3)	14.163	14.598	14.297	14.525	14.465	14.793	14.055	14.628	14.639	14.504	13.75	14.488	14.132	14.527
PM19	A04	Josamycin (4)	11.424	12.934	11.497	11.961	12.487	12.474	11.595	13.569	14.028	12.688	12.341	11.512	11.759	12.07
PM19	A05	Gallic acid (1)	14.874	14.823	14.867	14.863	14.844	14.864	14.907	14.914	14.87	14.835	14.856	14.889	14.826	14.787
PM19	A06	Gallic acid (2)	14.985	14.949	15.006	14.99	14.931	14.925	14.976	14.989	14.953	14.937	14.995	14.982	14.92	14.861
PM19	A07	Gallic acid (3)	14.874	14.931	14.98	14.916	14.947	14.664	14.989	15.023	14.964	14.931	15.01	15.003	15.023	14.848
PM19	A08	Gallic acid (4)	13.906	14.162	14.278	14.411	13.297	14.433	14.267	14.338	13.968	13.73	14.222	14.346	14.248	13.906
PM19	A09	Coumarin (1)	14.734	14.76	14.695	14.733	14.727	14.669	14.786	14.84	14.791	14.71	14.721	14.712	14.736	14.664
PM19	A10	Coumarin (2)	14.8	14.795	14.716	14.753	14.676	14.77	14.793	14.846	14.829	14.72	14.732	14.756	14.748	14.638
PM19	A11	Coumarin (3)	14.408	13.241	14.522	14.536	14.254	14.245	14.324	14.337	14.343	14.31	14.208	14.401	14.395	12.703
PM19	A12	Coumarin (4)	13.518	13.402	13.02	13.556	12.585	13.107	13.12	12.715	12.836	12.366	13.107	12.499	12.836	12.177
PM19	B01	Methyltrioctylammonium chloride (1)	14.712	14.735	14.831	14.798	14.715	14.839	14.731	14.728	14.709	14.837	14.752	14.733	14.763	14.762
PM19	B02	Methyltrioctylammonium chloride (2)	14.562	14.547	14.64	14.67	14.565	14.744	14.585	14.485	14.507	14.665	14.521	14.626	14.616	14.618
PM19	B03	Methyltrioctylammonium chloride (3)	13.046	11.42	14.039	13.213	12.71	14.136	12.361	12.827	12.807	13.185	11.388	13.885	12.556	13.287
PM19	B04	Methyltrioctylammonium chloride (4)	11.414	10.693	11.066	11.591	10.583	10.919	11.391	11.171	11.03	11.075	10.81	11.153	11.216	10.76
PM19	B05	Harmane (1)	14.771	14.598	14.688	14.714	14.66	14.626	14.709	14.74	14.69	14.717	14.656	14.748	14.724	14.605
PM19	B06	Harmane (2)	14.696	14.638	14.602	14.636	14.642	14.546	14.72	14.723	14.676	14.629	14.692	14.694	14.669	14.507
PM19	B07	Harmane (3)	14.534	14.074	13.418	13.819	13.967	13.804	13.723	13.793	14.205	13.719	14.055	13.837	14.003	13.503
PM19	B08	Harmane (4)	13.745	12.172	10.918	11.337	10.935	11.294	11.59	11.329	11.374	11.017	11.848	11.325	11.187	11.155
PM19	B09	2,4-Dinitrophenol (1)	14.826	14.655	14.781	14.757	14.752	14.681	14.801	14.834	14.813	14.799	14.795	14.719	14.774	14.692
PM19	B10	2,4-Dinitrophenol (2)	14.803	14.711	14.774	14.743	14.772	14.77	14.853	14.841	14.844	14.788	14.693	14.744	14.801	14.721
PM19	B11	2,4-Dinitrophenol (3)	14.489	14.463	14.525	14.528	14.77	14.661	14.547	14.709	14.647	14.587	14.4	14.373	14.482	14.564
PM19	B12	2,4-Dinitrophenol (4)	14.142	14.016	13.846	14.11	13.38	13.865	13.826	13.315	13.574	13.291	13.796	13.287	13.709	12.902
PM19	C01	Chlorhexidine (1)	14.873	14.778	14.813	14.821	14.747	14.814	14.781	14.78	14.752	14.834	14.875	14.806	14.8	14.767
PM19	C02	Chlorhexidine (2)	14.697	14.724	14.69	14.705	14.631	14.737	14.729	14.651	14.681	14.735	14.683	14.663	14.66	14.667
PM19	C03	Chlorhexidine (3)	14.672	14.69	14.619	14.64	14.667	14.678	14.628	14.627	14.624	14.724	14.711	14.659	14.657	14.659
PM19	C04	Chlorhexidine (4)	12.579	13.826	14.338	12.695	14.627	14.656	12.767	14.468	14.069	14.68	14.588	14.713	14.576	14.685
PM19	C05	Umbelliferone (1)	14.763	14.543	14.745	14.692	14.579	14.606	14.698	14.685	14.673	14.682	14.65	14.686	14.689	14.514
PM19	C06	Umbelliferone (2)	14.755	14.103	14.661	14.72	14.526	14.573	14.568	14.583	14.595	14.603	14.695	14.602	14.616	14.061
PM19	C07	Umbelliferone (3)	14.564	12.04	14.513	14.56	14.203	13.465	14.49	14.321	14.379	14.336	14.462	14.406	14.485	13.108
PM19	C08	Umbelliferone (4)	14.47	12.255	14.428	14.491	13.923	13.316	14.386	14.338	14.244	13.986	14.441	14.328	14.374	12.995
PM19	C09	Cinnamic acid (1)	14.722	14.736	14.706	14.707	14.714	14.58	14.795	14.766	14.743	14.831	14.79	14.71	14.705	14.679
PM19	C10	Cinnamic acid (2)	14.749	14.674	14.593	14.654	14.642	14.63	14.744	14.68	14.646	14.735	14.683	14.62	14.676	14.597
PM19	C11	Cinnamic acid (3)	14.568	14.447	14.47	14.5	14.458	14.14	14.683	14.559	14.58	14.612	14.48	14.473	14.585	14.504
PM19	C12	Cinnamic acid (4)	13.676	13.941	13.757	14.011	13.235	13.369	14.248	14.004	13.624	14.126	13.686	13.718	13.409	13.85
PM19	D01	Disulfiram (1)	14.774	14.829	14.846	14.807	14.711	14.72	14.727	14.786	14.742	14.821	14.74	14.761	14.748	14.69
PM19	D02	Disulfiram (2)	14.675	14.63	14.66	14.722	14.501	14.617	14.595	14.593	14.582	14.683	14.657	14.556	14.58	14.357
PM19	D03	Disulfiram (3)	14.655	14.635	14.613	14.655	14.385	14.432	14.582	14.568	14.534	14.662	14.56	14.52	14.549	13.873
PM19	D04	Disulfiram (4)	14.556	14.567	14.619	14.622	13.67	14.392	14.564	14.515	14.472	14.143	14.505	14.468	14.582	14.125
PM19	D05	Iodonitro tetrazolium violet (1)	15.088	15.048	15.062	15.042	15.062	14.955	14.999	15.055	15.03	15.062	15.042	15.072	15.062	15.043
PM19	D06	Iodonitro tetrazolium violet (2)	15.084	15.123	15.113	15.103	15.132	15.043	15.086	15.132	15.097	15.123	15.028	15.123	15.123	15.123
PM19	D07	Iodonitro tetrazolium violet (3)	13.688	13.976	13.985	14.251	14.119	13.453	14.244	14.245	13.412	15.003	13.797	13.417	14.109	14.656
PM19	D08	Iodonitro tetrazolium violet (4)	14.208	14.209	14.618	14.682	14.274	14.482	14.252	14.573	14.297	14.597	14.156	14.049	14.165	13.048
PM19	D09	Phenyl-methylsulfonyl-fluoride (PMSF) (1)	14.771	14.812	14.72	14.743	14.7	14.702	14.78	14.769	14.776	14.742	14.794	14.743	14.751	14.68
PM19	D10	Phenyl-methylsulfonyl-fluoride (PMSF) (2)	14.818	14.795	14.696	14.702	14.739	14.707	14.808	14.738	14.765	14.751	14.738	14.7	14.702	14.677
PM19	D11	Phenyl-methylsulfonyl-fluoride (PMSF) (3)	14.866	14.782	14.714	14.768	14.756	14.692	14.776	14.719	14.71	14.704	14.809	14.683	14.73	14.744
PM19	D12	Phenyl-methylsulfonyl-fluoride (PMSF) (4)	13.983	14.623	14.455	14.532	14.344	14.147	14.398	14.73	14.676	14.672	14.617	14.692	14.644	14.697
PM19	E01	FCCP (1)	14.627	14.696	14.76	14.771	14.692	14.762	14.705	14.796	14.748	14.806	14.745	14.738	14.755	14.742
PM19	E02	FCCP (2)	14.444	14.528	14.611	14.628	14.537	14.621	14.651	14.665	14.587	14.576	14.441	14.593	14.613	14.499
PM19	E03	FCCP (3)	14.331	14.318	14.231	14.338	14.428	14.612	14.431	14.437	14.459	14.319	14.367	14.182	14.447	14.127
PM19	E04	FCCP (4)	14.124	14.189	13.903	14.133	13.986	14.239	14.19	14.022	14.034	14.019	13.804	13.515	13.768	13.966
PM19	E05	D,L-Thioctic acid (1)	14.498	14.406	14.479	14.518	14.557	14.498	14.558	14.62	14.514	14.436	14.362	14.572	14.58	14.505
PM19	E06	D,L-Thioctic acid (2)	14.217	14.354	14.446	14.451	14.42	14.203	14.456	14.482	14.303	14.375	14.282	14.543	14.483	14.401
PM19	E07	D,L-Thioctic acid (3)	13.985	14.192	14.05	14.158	13.986	13.353	14.185	14.045	13.894	13.724	13.894	12.384	14.135	13.862
PM19	E08	D,L-Thioctic acid (4)	12.13	12.609	12.178	12.243	11.741	12.226	12.423	12.963	12.443	12.259	12.276	11.883	12.232	11.855
PM19	E09	Lawsone (1)	15.037	15.037	15.054	15.075	14.984	15.097	15.062	15.023	15.043	15.049	15.037	15.069	15.042	15.035
PM19	E10	Lawsone (2)	15.081	15.075	15.103	15.123	15.048	15.132	15.114	15.075	15.081	15.08	15.114	15.093	15.067	15.092
PM19	E11	Lawsone (3)	15.015	15.026	15.075	15.113	15.068	15.065	15.113	15.103	15.113	15.093	15.113	15.08	15.093	15.086
PM19	E12	Lawsone (4)	14.791	14.808	15.049	14.992	14.687	14.923	14.906	14.863	15.019	15.123	14.799	14.968	14.639	15.086
PM19	F01	Phenethicillin (1)	14.758	14.766	14.84	14.806	14.71	14.751	14.767	14.792	14.751	14.821	14.755	14.815	14.792	14.78
PM19	F02	Phenethicillin (2)	14.635	14.708	14.685	14.32	14.539	14.665	14.698	14.683	14.63	14.693	14.624	14.664	14.324	14.644
PM19	F03	Phenethicillin (3)	14.642	14.681	14.646	13.055	14.61	14.637	14.735	14.711	14.462	14.72	14.673	14.665	12.783	14.692
PM19	F04	Phenethicillin (4)	14.053	14.427	14.008	12.981	14.593	12.708	14.539	14.46	11.731	14.735	14.628	14.102	12.618	14.665
PM19	F05	Blasticidin S (1)	14.688	14.641	14.698	14.734	14.598	14.668	14.693	14.726	14.645	14.747	14.67	14.735	14.725	14.647
PM19	F06	Blasticidin S (2)	14.703	14.709	14.713	14.756	14.61	14.691	14.712	14.72	14.647	14.744	14.663	14.702	14.697	14.659
PM19	F07	Blasticidin S (3)	14.655	14.657	14.613	14.655	14.52	14.663	14.625	14.663	14.624	14.655	14.601	14.589	14.661	14.577
PM19	F08	Blasticidin S (4)	14.505	14.453	14.245	14.431	14.032	14.638	14.498	14.35	13.958	14.458	14.324	14.275	14.361	13.654
PM19	F09	Sodium caprylate (1)	14.758	14.662	14.74	14.788	14.565	14.848	14.766	14.688	14.665	14.822	14.771	14.71	14.699	14.74
PM19	F10	Sodium caprylate (2)	14.6	14.605	14.628	14.673	14.416	14.736	14.636	14.593	14.678	14.695	14.624	14.62	14.565	14.66
PM19	F11	Sodium caprylate (3)	13.614	13.66	13.525	13.818	13.222	14.12	13.973	14.326	13.796	13.951	13.554	13.371	13.177	13.522
PM19	F12	Sodium caprylate (4)	13.53	13.352	12.764	13.117	12.324	12.976	13.102	12.608	12.414	12.536	13.017	12.166	12.381	12.109
PM19	G01	Lauryl sulfobetaine (1)	14.723	14.721	14.737	14.76	14.801	14.882	14.807	14.929	14.881	14.722	14.628	14.892	14.887	14.831
PM19	G02	Lauryl sulfobetaine (2)	14.694	14.683	14.718	14.741	14.639	14.892	14.669	14.726	14.64	14.727	14.412	14.676	14.733	14.736
PM19	G03	Lauryl sulfobetaine (3)	14.57	14.658	14.38	14.444	14.58	14.769	14.52	14.598	14.45	14.663	14.163	14.587	14.636	14.675
PM19	G04	Lauryl sulfobetaine (4)	14.424	14.445	14.261	14.305	14.345	14.694	13.956	14.379	13.832	14.416	14.199	14.476	14.324	14.409
PM19	G05	Dihydrostreptomycin (1)	14.761	14.709	14.772	14.758	14.696	14.695	14.71	14.75	14.662	14.781	14.733	14.794	14.757	14.723
PM19	G06	Dihydrostreptomycin (2)	14.742	14.729	14.712	14.763	14.624	14.716	14.722	14.697	14.648	14.75	14.775	14.761	14.739	14.72
PM19	G07	Dihydrostreptomycin (3)	14.749	14.698	14.754	14.7	14.615	14.728	14.726	14.675	14.657	14.717	14.712	14.688	14.705	14.705
PM19	G08	Dihydrostreptomycin (4)	14.753	14.54	14.743	14.605	14.539	14.753	14.746	14.55	14.647	14.752	14.751	14.687	14.676	14.517
PM19	G09	Hydroxylamine (1)	14.723	14.718	14.719	14.714	14.591	14.718	14.696	14.71	14.648	14.721	14.72	14.718	14.706	14.701
PM19	G10	Hydroxylamine (2)	14.702	14.697	14.704	14.684	14.603	14.7	14.682	14.707	14.672	14.753	14.631	14.693	14.648	14.699
PM19	G11	Hydroxylamine (3)	14.417	14.529	14.521	14.5	14.408	14.427	14.549	14.537	14.496	14.476	14.558	14.444	14.519	14.345
PM19	G12	Hydroxylamine (4)	13.052	12.698	13.072	12.838	13.353	12.213	13.552	13.739	12.439	13.009	12.44	12.757	13.382	11.992
PM19	H01	Hexamminecobalt (III) Chloride (1)	14.836	14.728	14.809	14.833	14.799	14.822	14.81	14.856	14.744	14.894	14.829	14.813	14.863	14.821
PM19	H02	Hexamminecobalt (III) Chloride (2)	14.793	14.685	14.791	14.787	14.708	14.752	14.664	14.742	14.544	14.815	14.771	14.726	14.451	14.75
PM19	H03	Hexamminecobalt (III) Chloride (3)	14.701	14.457	14.679	14.657	14.558	14.554	14.407	14.526	14.225	14.725	14.689	14.515	13.025	14.675
PM19	H04	Hexamminecobalt (III) Chloride (4)	14.541	14.279	14.566	14.524	14.367	14.655	13.905	14.293	13.353	14.619	14.548	14.314	14.382	14.275
PM19	H05	Thioglycerol (1)	14.832	14.698	14.701	14.771	14.712	14.78	14.795	14.734	14.669	14.707	14.873	14.694	14.738	14.739
PM19	H06	Thioglycerol (2)	14.75	14.74	14.681	14.704	14.714	14.766	14.725	14.745	14.662	14.68	14.743	14.686	14.725	14.756
PM19	H07	Thioglycerol (3)	14.44	14.415	14.57	14.597	14.242	14.588	14.442	14.145	14.049	14.471	14.267	14.279	12.972	14.397
PM19	H08	Thioglycerol (4)	13.018	12.824	13.381	13.222	12.443	12.149	13.072	12.521	12.394	12.886	12.836	12.775	13.399	12.347
PM19	H09	Polymyxin B (1)	13.732	14.354	14.752	14.681	14.687	14.782	14.739	14.654	14.582	14.742	13.179	14.783	14.727	14.816
PM19	H10	Polymyxin B (2)	12.73	12.369	11.856	11.823	11.881	11.898	12.145	11.765	11.908	11.564	12.228	12.855	11.767	14.098
PM19	H11	Polymyxin B (3)	12.412	12.125	12.005	12.036	11.755	12.03	12.203	11.799	11.842	11.784	11.961	11.821	11.786	11.626
PM19	H12	Polymyxin B (4)	12.905	12.644	12.256	12.34	12.043	12.191	12.346	11.949	12.033	12.035	12.413	11.969	12.136	11.812
PM20B	A01	Amitriptyline (1)	14.79	14.882	14.927	14.879	14.82	14.825	14.851	14.917	14.876	14.842	14.806	14.844	14.874	14.905
PM20B	A02	Amitriptyline (2)	14.634	14.725	14.747	14.807	14.847	14.844	14.766	14.919	14.827	14.66	14.572	14.874	14.907	14.825
PM20B	A03	Amitriptyline (3)	12.114	12.39	12.642	11.558	13.647	14.324	13.475	14.125	13.629	13.176	11.793	13.04	14.291	13.515
PM20B	A04	Amitriptyline (4)	12.093	12.236	11.918	11.3	12.011	11.628	11.568	11.205	11.288	11.65	12.096	11.149	11.309	11.604
PM20B	A05	Apramycin (1)	14.866	14.835	14.753	14.796	14.817	14.724	14.805	14.845	14.799	14.796	14.836	14.766	14.846	14.834
PM20B	A06	Apramycin (2)	14.832	14.828	14.813	14.737	14.807	14.735	14.846	14.833	14.781	14.761	14.795	14.788	14.838	14.837
PM20B	A07	Apramycin (3)	14.835	14.794	14.747	14.786	14.779	14.732	14.763	14.794	14.731	14.746	14.797	14.704	14.804	14.79
PM20B	A08	Apramycin (4)	14.786	14.806	14.718	14.694	14.661	14.727	14.731	14.768	14.661	14.707	14.804	14.714	14.752	14.692
PM20B	A09	Benserazide (1)	14.908	14.917	14.851	14.856	14.825	14.797	14.863	14.85	14.846	14.827	14.936	14.829	14.808	14.843
PM20B	A10	Benserazide (2)	14.756	14.972	14.86	14.805	14.911	14.839	14.924	14.917	14.853	14.832	14.78	14.875	14.932	14.925
PM20B	A11	Benserazide (3)	14.451	14.932	14.628	14.466	14.937	14.842	14.9	14.859	14.312	14.604	14.38	14.453	14.813	14.956
PM20B	A12	Benserazide (4)	14.854	14.857	14.725	14.77	14.785	14.924	14.819	14.645	14.762	14.706	14.848	14.628	14.686	14.855
PM20B	B01	Orphenadrine (1)	14.642	14.697	14.657	14.692	14.699	14.802	14.656	14.824	14.756	14.681	14.628	14.736	14.787	14.752
PM20B	B02	Orphenadrine (2)	14.254	14.524	14.525	14.574	14.507	14.729	14.458	14.626	14.525	14.385	14.309	14.57	14.625	14.596
PM20B	B03	Orphenadrine (3)	11.537	11.723	11.735	11.169	11.667	11.64	11.302	11.144	11.097	11.655	11.515	10.986	10.972	11.553
PM20B	B04	Orphenadrine (4)	11.419	11.428	11.354	11.165	11.566	11.157	10.99	10.952	10.874	11.144	11.471	10.823	10.996	11.168
PM20B	B05	Propranolol (1)	14.738	14.741	14.775	14.69	14.726	14.729	14.701	14.786	14.749	14.756	14.797	14.824	14.768	14.83
PM20B	B06	Propranolol (2)	14.697	14.723	14.762	14.669	14.667	14.756	14.675	14.805	14.679	14.701	14.696	14.724	14.754	14.814
PM20B	B07	Propranolol (3)	11.892	12.012	11.814	11.393	12.079	12.354	11.278	11.173	11.995	11.662	11.832	11.511	11.714	11.986
PM20B	B08	Propranolol (4)	11.75	11.72	11.49	11.403	11.638	11.376	11.366	11.023	11.087	11.264	11.777	10.964	10.99	11.379
PM20B	B09	Tetrazolium violet (1)	15.113	15.123	15.05	15.056	15.114	15.044	15.106	15.103	15.097	15.009	15.088	15.093	15.123	15.081
PM20B	B10	Tetrazolium violet (2)	14.645	14.986	14.759	14.789	15.019	15.017	14.982	15.049	15.036	14.955	14.576	15.043	14.985	15.062
PM20B	B11	Tetrazolium violet (3)	13.186	13.039	13.058	13.217	12.354	12.659	12.774	12.269	12.498	12.479	12.913	12.195	12.24	12.243
PM20B	B12	Tetrazolium violet (4)	13.643	13.619	13.492	13.744	12.72	13.118	13.279	12.675	12.766	12.855	13.361	12.634	12.958	12.436
PM20B	C01	Thioridazine (1)	14.694	14.747	14.724	14.698	14.832	14.823	14.852	14.89	14.786	14.663	14.556	14.828	14.829	14.8
PM20B	C02	Thioridazine (2)	14.023	14.412	14.387	14.375	14.668	14.689	14.196	14.655	14.587	14.167	13.197	14.716	14.487	14.691
PM20B	C03	Thioridazine (3)	12.383	13.484	13.641	13.135	14.455	13.947	12.906	14.057	14.185	13.297	12.123	14.53	13.932	14.433
PM20B	C04	Thioridazine (4)	14.072	13.859	13.672	14.034	13.304	13.678	13.774	13.186	13.332	13.184	13.635	13.103	13.459	12.757
PM20B	C05	Atropine (1)	14.65	14.625	14.649	14.755	14.7	14.699	14.66	14.727	14.674	14.626	14.618	14.679	14.698	14.671
PM20B	C06	Atropine (2)	14.604	14.591	14.647	14.648	14.579	14.693	14.598	14.61	14.534	14.556	14.533	14.606	14.6	14.576
PM20B	C07	Atropine (3)	11.401	11.669	11.779	11.089	13.502	11.16	11.24	11.13	11.319	11.553	11.39	13.278	12.394	11.28
PM20B	C08	Atropine (4)	11.607	11.631	11.641	11.335	11.437	11.144	11.102	10.922	11.203	11.367	11.404	11.28	11.061	11.304
PM20B	C09	Ornidazole (1)	14.614	14.645	14.674	14.629	14.617	14.569	14.645	14.686	14.671	14.583	14.579	14.614	14.661	14.606
PM20B	C10	Ornidazole (2)	14.513	14.557	14.512	14.554	14.477	14.313	14.529	14.618	14.557	14.407	14.412	14.481	14.574	14.409
PM20B	C11	Ornidazole (3)	14.402	13.93	14.215	14.33	13.792	13.68	13.508	14.306	13.941	13.93	13.699	13.829	13.697	14.214
PM20B	C12	Ornidazole (4)	13.008	12.995	12.847	12.983	12.526	12.4	12.745	12.742	12.585	12.368	12.749	13.179	12.823	13.791
PM20B	D01	Proflavine (1)	14.897	14.839	14.878	14.892	14.789	14.808	14.841	14.848	14.794	14.896	14.889	14.857	14.811	14.829
PM20B	D02	Proflavine (2)	14.8	14.779	14.765	14.763	14.648	14.781	14.71	14.733	14.581	14.742	14.802	14.771	14.734	14.666
PM20B	D03	Proflavine (3)	14.774	14.465	14.517	14.578	14.399	14.753	14.457	14.566	14.425	14.582	14.655	14.481	14.578	14.737
PM20B	D04	Proflavine (4)	14.147	13.795	13.66	13.977	13.166	14.446	13.798	13.54	13.315	13.525	13.822	13.016	13.383	12.725
PM20B	D05	Ciprofloxacin (1)	14.676	14.68	14.723	14.724	14.63	14.648	14.684	14.701	14.662	14.756	14.643	14.687	14.708	14.743
PM20B	D06	Ciprofloxacin (2)	14.656	14.62	14.686	14.65	14.483	14.664	14.514	14.633	14.605	14.701	14.516	14.622	14.625	14.726
PM20B	D07	Ciprofloxacin (3)	12.423	11.145	11.448	11.694	11.748	14.011	11.301	12.066	12.407	13.853	11.087	11.897	12.651	14.623
PM20B	D08	Ciprofloxacin (4)	11.472	11.566	10.939	11.006	11.465	11.439	11.249	11.067	11.17	12.753	11.417	10.837	12.414	14.5
PM20B	D09	18-Crown-6 ether (1)	14.69	14.696	14.706	14.666	14.668	14.717	14.711	14.705	14.707	14.656	14.596	14.707	14.662	14.615
PM20B	D10	18-Crown-6 ether (2)	14.654	14.661	14.671	14.71	14.586	14.633	14.668	14.661	14.669	14.628	14.705	14.627	14.613	14.518
PM20B	D11	18-Crown-6 ether (3)	14.592	14.642	14.545	14.614	14.477	14.352	14.49	14.513	14.571	14.528	14.552	14.463	14.556	14.256
PM20B	D12	18-Crown-6 ether (4)	13.468	14.406	14.02	14.201	13.846	13.428	13.691	13.984	13.93	13.763	13.088	13.527	13.944	13.287
PM20B	E01	Crystal Violet (1)	14.81	14.739	14.786	14.728	14.696	14.798	14.736	14.73	14.723	14.84	14.776	14.711	14.751	14.765
PM20B	E02	Crystal Violet (2)	14.767	14.672	14.702	14.661	14.567	14.731	14.413	14.588	14.624	14.69	14.539	14.658	14.595	14.623
PM20B	E03	Crystal Violet (3)	14.669	14.353	14.611	14.644	14.573	14.793	14.156	14.68	14.484	14.419	14.207	14.681	14.494	14.431
PM20B	E04	Crystal Violet (4)	14.787	14.787	14.832	14.829	14.706	14.889	14.67	14.627	14.731	14.807	14.773	14.756	14.658	14.733
PM20B	E05	Dodine (1)	14.781	14.71	14.656	14.69	14.598	14.605	14.62	14.668	14.718	14.681	14.672	14.666	14.691	14.65
PM20B	E06	Dodine (2)	14.783	14.532	14.619	14.614	14.594	14.556	14.529	14.527	14.578	14.457	14.689	14.629	14.618	14.583
PM20B	E07	Dodine (3)	11.175	11.026	10.761	11.043	12.227	14.609	11.388	13.152	11.853	10.628	11.21	10.852	13.078	13.045
PM20B	E08	Dodine (4)	11.162	11.278	10.908	11.459	11.329	11.089	11.657	11.366	11.347	10.743	11.022	10.562	11.239	10.715
PM20B	E09	Hexachlorophene (1)	14.641	14.721	14.66	14.696	14.588	14.514	14.637	14.657	14.637	14.64	14.668	14.617	14.63	14.53
PM20B	E10	Hexachlorophene (2)	14.522	14.607	14.658	14.631	14.462	14.601	14.556	14.559	14.547	14.534	14.496	14.526	14.607	14.375
PM20B	E11	Hexachlorophene (3)	14.523	14.353	14.477	14.588	14.067	14.441	14.481	14.41	14.433	14.168	14.423	14.272	14.473	13.767
PM20B	E12	Hexachlorophene (4)	14.356	14.261	14.214	14.336	13.729	14.435	14.21	14.089	14.065	13.717	14.047	14.038	14.179	13.268
PM20B	F01	4-Hydroxycoumarin (1)	14.784	14.687	14.809	14.809	14.744	14.823	14.866	14.792	14.78	14.842	14.709	14.784	14.817	14.806
PM20B	F02	4-Hydroxycoumarin (2)	14.685	14.389	14.606	14.606	14.653	14.408	14.681	14.585	14.632	14.69	14.58	14.608	14.647	14.652
PM20B	F03	4-Hydroxycoumarin (3)	14.463	14.264	14.268	14.331	14.321	13.604	14.506	14.366	14.444	14.53	14.325	14.389	14.456	14.103
PM20B	F04	4-Hydroxycoumarin (4)	11.571	11.246	11.614	11.179	11.651	11.262	11.27	12.32	11.784	11.316	11.048	12.06	11.272	11.399
PM20B	F05	Oxytetracycline (1)	14.615	14.602	14.616	14.667	14.604	14.641	14.718	14.718	14.655	14.608	14.694	14.683	14.681	14.576
PM20B	F06	Oxytetracycline (2)	14.388	14.411	14.56	14.553	14.634	14.517	14.699	14.706	14.69	14.543	14.751	14.679	14.701	14.574
PM20B	F07	Oxytetracycline (3)	13.782	13.447	14.108	14.308	14.582	14.654	14.662	14.703	14.712	14.447	14.751	14.63	14.683	14.561
PM20B	F08	Oxytetracycline (4)	11.751	11.658	13.106	13.44	14.538	14.635	14.738	14.704	14.691	14.574	14.699	14.586	14.633	14.472
PM20B	F09	Pridinol (1)	14.598	14.641	14.608	14.613	14.743	14.735	14.6	14.71	14.637	14.598	14.51	14.691	14.679	14.717
PM20B	F10	Pridinol (2)	14.289	14.525	14.544	14.568	14.554	14.667	14.494	14.633	14.58	14.472	14.508	14.564	14.619	14.59
PM20B	F11	Pridinol (3)	11.897	12.436	12.477	12.728	13.646	13.532	12.287	12.528	12.261	11.962	12.294	13.302	12.202	12.413
PM20B	F12	Pridinol (4)	12.429	12.417	13.269	13.725	12.667	11.986	12.275	12.836	11.943	12.582	12.719	12.08	11.978	12.007
PM20B	G01	Captan (1)	14.596	14.717	14.753	14.704	14.544	14.708	14.654	14.596	14.584	14.634	14.686	14.607	14.6	14.538
PM20B	G02	Captan (2)	14.633	14.567	14.697	14.741	14.537	14.737	14.649	14.529	14.599	14.616	14.702	14.595	14.604	14.592
PM20B	G03	Captan (3)	14.683	14.633	14.597	14.656	14.556	14.438	14.545	14.519	14.516	14.423	14.564	14.489	14.584	14.476
PM20B	G04	Captan (4)	13.803	13.709	14.02	14.117	14.043	13.798	13.91	13.99	13.327	13.126	13.791	13.75	13.341	13.172
PM20B	G05	3,5-Dinitrobenzene (1)	14.71	14.698	14.693	14.697	14.688	14.436	14.725	14.742	14.699	14.721	14.649	14.76	14.752	14.583
PM20B	G06	3,5-Dinitrobenzene (2)	14.6	14.549	14.702	14.63	14.685	14.268	14.664	14.708	14.695	14.434	14.567	14.63	14.738	14.419
PM20B	G07	3,5-Dinitrobenzene (3)	14.101	14.171	14.347	14.38	14.474	13.409	14.384	14.397	14.441	14.077	13.914	14.276	14.499	13.804
PM20B	G08	3,5-Dinitrobenzene (4)	10.787	10.857	10.852	11.084	11.5	10.973	11.116	11.755	10.923	10.635	10.914	10.895	10.922	10.814
PM20B	G09	8-Hydroxyquinoline (1)	14.73	14.712	14.679	14.757	14.583	14.527	14.665	14.66	14.659	14.687	14.748	14.719	14.695	14.475
PM20B	G10	8-Hydroxyquinoline (2)	14.688	14.715	14.678	14.747	14.5	14.547	14.667	14.625	14.627	14.571	14.686	14.673	14.709	14.547
PM20B	G11	8-Hydroxyquinoline (3)	14.617	14.661	13.526	14.659	14.249	14.554	14.217	14.276	14.435	13.514	14.627	14.322	14.557	13.882
PM20B	G12	8-Hydroxyquinoline (4)	12.838	12.747	12.803	13.309	12.151	12.442	12.673	12.317	12.284	12.161	12.49	12.25	12.198	12.043
PM20B	H01	Patulin (1)	12.978	11.805	12.533	13.798	11.677	13	11.947	11.891	11.717	12.18	11.717	12.818	13.591	11.887
PM20B	H02	Patulin (2)	11.282	11.576	11.579	11.84	11.258	12.977	11.566	11.454	11.658	11.59	11.584	11.608	11.653	11.113
PM20B	H03	Patulin (3)	11.286	11.212	11.651	12.268	10.95	12.837	11.306	11.296	11.247	10.863	10.944	11.465	11.97	10.746
PM20B	H04	Patulin (4)	12.104	12.243	12.146	12.52	11.872	12.041	12.119	11.926	11.959	11.869	12.197	11.996	12.068	11.587
PM20B	H05	Tolylfluanid (1)	14.683	14.607	14.395	13.809	14.545	14.593	14.413	14.664	14.624	14.69	12.746	13.44	13.711	13.755
PM20B	H06	Tolylfluanid (2)	14.665	14.592	14.73	14.681	14.657	14.279	14.572	14.759	14.379	14.761	14.739	14.492	14.695	14.504
PM20B	H07	Tolylfluanid (3)	14.735	14.681	14.765	14.764	14.7	14.676	14.76	14.706	14.685	14.667	14.771	14.628	14.713	14.569
PM20B	H08	Tolylfluanid (4)	14.653	14.65	14.73	14.72	14.531	14.585	14.714	14.655	14.651	14.642	14.521	14.568	14.549	14.405
PM20B	H09	Troleandomycin (1)	14.744	14.696	14.686	14.708	14.675	14.767	14.771	14.741	14.722	14.665	14.726	14.695	14.696	14.494
PM20B	H10	Troleandomycin (2)	14.701	14.649	14.55	14.629	14.443	14.543	14.721	14.632	14.616	14.551	14.697	14.575	14.605	14.36
PM20B	H11	Troleandomycin (3)	14.636	14.553	14.498	14.581	14.016	14.531	14.555	14.229	14.402	14.475	14.676	14.446	14.474	13.8
PM20B	H12	Troleandomycin (4)	14.584	14.448	14.23	14.539	13.828	14.264	14.329	13.989	14.217	14.272	14.57	14.02	13.811	13.723
